# Supplementary material for: (E)-1-[1-(4-Chloro­phen­yl)ethyl­idene]thio­semicarbazide
Source: Acta Crystallogr Sect E Struct Rep Online. 2012 Jul 4;68(Pt 8):o2309. doi: 10.1107/S1600536812029133 (PMC3414179; doi:10.1107/S1600536812029133)
Supplement: Supplementary file 1 [file e-68-o2309-sup1.cif]

##############################################################################
#                                                                            #
# This CIF contains the data in a paper accepted for publication in          #
# Acta Crystallographica Section E. It conforms to the requirements of       #
# Notes for Authors for Acta Crystallographica Section E, and has been       #
# peer reviewed under the auspices of the IUCr Commission on Journals.       #
#                                                                            #
# Full details of the Crystallographic Information File format               #
# are given in the paper "The Crystallographic Information File (CIF):       #
# a New Standard Archive File for Crystallography" by S. R. Hall, F. H.      #
# Allen and I. D. Brown [Acta Cryst. (1991), A47, 655-685].                  #
#                                                                            #
# The current version of the core CIF dictionary is obtainable from          #
# ftp://ftp.iucr.org/pub/cif_core.dic.                                       #
#                                                                            #
# Software is freely available for graphical display of the structure(s)     #
# in this CIF. For information consult the CIF software page                 #
# http://www.iucr.org/resources/cif/software.                                #
#                                                                            #
# This file may be used for bona fide research purposes within the           #
# scientific community so long as proper attribution is given to the journal # 
# article from which it was obtained.                                        #
#                                                                            #
##############################################################################
data_global
_audit_creation_method     'from SHELXL97 CIF and IUCr SHELXL97-template'
_journal_date_recd_electronic     2012-06-13
_journal_date_accepted     2012-06-26
_journal_name_full     'Acta Crystallographica, Section E'
_journal_year     2012
_journal_volume     68
_journal_issue      8
_journal_page_first     o2309
_journal_page_last     o2309
_journal_paper_category     QO
_journal_paper_doi     10.1107/S1600536812029133
_journal_coeditor_code     KP2427
_publ_contact_author_name     'Santiago Gar\'ia-Granda'
_publ_contact_author_address
;
Departamento de Qu\'imica F\'isica y Anal\'itica
Facultad de Qu\'imica
Universidad de Oviedo
C/ Juli\'an Claver\'ia, 8
33006 Oviedo
Spain
;
_publ_contact_author_email     'sgg@uniovi.es'
_publ_contact_author_fax     '+34 985 103125'
_publ_contact_author_phone     '+34 985 103477'
_publ_section_title
;
(<i>E</i>)-1-[1-(4-Chlorophenyl)ethylidene]thiosemicarbazide
;
loop_
    _publ_author_name
    _publ_author_address
    'Rafael Mendoza-Mero\~no'
;
Departamento de Qu\'imica F\'isica y Anal\'itica
Facultad de Qu\'imica
Universidad de Oviedo -- CINN
C/ Juli\'an Claver\'ia, 8
33006 Oviedo
Spain
;
    'Santiago Garc\'ia-Granda'
;
Departamento de Qu\'imica F\'isica y Anal\'itica
Facultad de Qu\'imica
Universidad de Oviedo -- CINN
C/ Juli\'an Claver\'ia, 8
33006 Oviedo
Spain
;
data_I
_chemical_name_systematic
;
(<i>E</i>)-1-[1-(4-Chlorophenyl)ethylidene]thiosemicarbazide
;
_chemical_name_common     ?
_chemical_formula_moiety     'C9 H10 Cl N3 S'
_chemical_formula_sum     'C9 H10 Cl N3 S'
_chemical_formula_iupac     'C9 H10 Cl N3 S'
_chemical_formula_weight     227.71
_chemical_melting_point     ?
_symmetry_cell_setting     monoclinic
_symmetry_space_group_name_H-M     'P 21/c'
loop_
    _symmetry_equiv_pos_as_xyz
    'x, y, z'
    '-x, y+1/2, -z+1/2'
    '-x, -y, -z'
    'x, -y-1/2, z-1/2'
_cell_length_a     9.2760(2)
_cell_length_b     13.9990(3)
_cell_length_c     8.3970(2)
_cell_angle_alpha     90.00
_cell_angle_beta     97.448(2)
_cell_angle_gamma     90.00
_cell_volume     1081.19(4)
_cell_formula_units_Z     4
_cell_measurement_reflns_used     4083
_cell_measurement_theta_min     4.8040
_cell_measurement_theta_max     70.4275
_cell_measurement_temperature     293(2)
_exptl_crystal_description     'needle'
_exptl_crystal_colour     'white'
_exptl_crystal_size_max     0.5245
_exptl_crystal_size_mid     0.0974
_exptl_crystal_size_min     0.0959
_exptl_crystal_density_diffrn     1.399
_exptl_crystal_density_meas     ?
_exptl_crystal_density_method     'not measured'
_exptl_crystal_F_000     472
_exptl_absorpt_coefficient_mu     4.641
_exptl_absorpt_correction_type     multi-scan
_exptl_absorpt_process_details
;
(CrysAlis PRO; Agilent, 2011)
;
_exptl_absorpt_correction_T_min     0.25608
_exptl_absorpt_correction_T_max     1.00000
_exptl_special_details
;
Absorption correction: CrysAlisPro, Agilent Technologies,
Version 1.171.35.19 (release 27-10-2011 CrysAlis171 .NET)
(compiled Oct 27 2011,15:02:11)
Empirical absorption correction using spherical harmonics,
 implemented in SCALE3 ABSPACK scaling algorithm.
;
_diffrn_ambient_temperature     293(2)
_diffrn_radiation_type     CuK\a
_diffrn_radiation_wavelength     1.54180
_diffrn_radiation_source     'Enhance (Cu) X-ray Source'
_diffrn_radiation_monochromator     'graphite'
_diffrn_measurement_device_type     'Oxford Diffraction Xcalibur (Ruby, Gemini)'
_diffrn_measurement_method     '\w scans'
_diffrn_detector_area_resol_mean     10.2673
_diffrn_reflns_number     6043
_diffrn_reflns_av_R_equivalents     0.0273
_diffrn_reflns_av_sigmaI/netI     0.0228
_diffrn_reflns_theta_min     4.81
_diffrn_reflns_theta_max     70.55
_diffrn_reflns_theta_full     70.55
_diffrn_measured_fraction_theta_max     0.976
_diffrn_measured_fraction_theta_full     0.976
_diffrn_reflns_limit_h_min     -9
_diffrn_reflns_limit_h_max     11
_diffrn_reflns_limit_k_min     -16
_diffrn_reflns_limit_k_max     16
_diffrn_reflns_limit_l_min     -10
_diffrn_reflns_limit_l_max     9
_diffrn_standards_number     ?
_diffrn_standards_interval_count     ?
_diffrn_standards_interval_time     ?
_diffrn_standards_decay_%     ?
_refine_special_details
;
 Refinement of F^2^ against ALL reflections.  The weighted R-factor wR and
 goodness of fit S are based on F^2^, conventional R-factors R are based
 on F, with F set to zero for negative F^2^. The threshold expression of
 F^2^ > 2sigma(F^2^) is used only for calculating R-factors(gt) etc. and is
 not relevant to the choice of reflections for refinement.  R-factors based
 on F^2^ are statistically about twice as large as those based on F, and R-
 factors based on ALL data will be even larger.
;
_reflns_number_total     2024
_reflns_number_gt     1807
_reflns_threshold_expression     I>2sigma(I)
_refine_ls_structure_factor_coef     Fsqd
_refine_ls_matrix_type     full
_refine_ls_R_factor_all     0.0399
_refine_ls_R_factor_gt     0.0365
_refine_ls_wR_factor_gt     0.0996
_refine_ls_wR_factor_ref     0.1039
_refine_ls_goodness_of_fit_ref     1.059
_refine_ls_restrained_S_all     1.059
_refine_ls_number_reflns     2024
_refine_ls_number_parameters     167
_refine_ls_number_restraints     0
_refine_ls_hydrogen_treatment     refall
_refine_ls_weighting_scheme     calc
_refine_ls_weighting_details
         'calc w=1/[\s^2^(Fo^2^)+(0.0575P)^2^+0.2508P] where P=(Fo^2^+2Fc^2^)/3'
_atom_sites_solution_hydrogens     difmap
_atom_sites_solution_primary     direct
_atom_sites_solution_secondary     difmap
_refine_ls_shift/su_max     0.000
_refine_ls_shift/su_mean     0.000
_refine_diff_density_max     0.313
_refine_diff_density_min     -0.299
_refine_ls_extinction_method     none
_refine_ls_extinction_coef     ?
loop_
    _atom_type_symbol
    _atom_type_description
    _atom_type_scat_dispersion_real
    _atom_type_scat_dispersion_imag
    _atom_type_scat_source
    'C' 'C' 0.0181 0.0091
                         'International Tables Vol C Tables 4.2.6.8 and 6.1.1.4'
    'H' 'H' 0.0000 0.0000
                         'International Tables Vol C Tables 4.2.6.8 and 6.1.1.4'
    'N' 'N' 0.0311 0.0180
                         'International Tables Vol C Tables 4.2.6.8 and 6.1.1.4'
    'S' 'S' 0.3331 0.5567
                         'International Tables Vol C Tables 4.2.6.8 and 6.1.1.4'
    'Cl' 'Cl' 0.3639 0.7018
                         'International Tables Vol C Tables 4.2.6.8 and 6.1.1.4'
_computing_data_collection     'CrysAlis CCD (Oxford Diffraction, 2010)'
_computing_cell_refinement     'CrysAlis CCD (Oxford Diffraction, 2010)'
_computing_data_reduction     'CrysAlis RED (Oxford Diffraction, 2010)'
_computing_structure_solution     'SIR2008 (Burla <i>et al.</i>, 2007)'
_computing_structure_refinement     'SHELXL97 (Sheldrick, 2008)'
_computing_molecular_graphics
;
ORTEP-3 for Windows (Farrugia, 1997) and Mercury (Macrae <i>et al.</i>,
2008)
;
_computing_publication_material
;
WinGX (Farrugia, 1999),
PLATON (Spek, 2009), PARST95 (Nardelli, 1995) and
publCIF (Westrip, 2010)
;
loop_
    _atom_site_type_symbol
    _atom_site_label
    _atom_site_fract_x
    _atom_site_fract_y
    _atom_site_fract_z
    _atom_site_U_iso_or_equiv
    _atom_site_adp_type
    _atom_site_calc_flag
    _atom_site_refinement_flags
    _atom_site_occupancy
    _atom_site_symmetry_multiplicity
    _atom_site_disorder_assembly
    _atom_site_disorder_group
    S S1 0.83335(6) 0.21962(3) 0.00603(5) 0.05163(19) Uani d . 1 1 . .
    Cl Cl1 0.57019(7) 0.94286(4) -0.18264(9) 0.0821(2) Uani d . 1 1 . .
    N N2 0.81521(19) 0.39415(10) -0.11515(19) 0.0491(4) Uani d . 1 1 . .
    N N1 0.77525(18) 0.48923(10) -0.10634(18) 0.0476(4) Uani d . 1 1 . .
    C C9 0.8022(2) 0.33823(12) 0.0125(2) 0.0432(4) Uani d . 1 1 . .
    N N3 0.7653(2) 0.38062(13) 0.1416(2) 0.0605(5) Uani d . 1 1 . .
    C C7 0.8045(2) 0.54568(12) -0.2186(2) 0.0438(4) Uani d . 1 1 . .
    C C5 0.8203(2) 0.72184(13) -0.2668(3) 0.0515(5) Uani d . 1 1 . .
    C C4 0.7665(2) 0.81370(14) -0.2571(3) 0.0565(5) Uani d . 1 1 . .
    C C6 0.74834(19) 0.64447(12) -0.2095(2) 0.0424(4) Uani d . 1 1 . .
    C C3 0.6403(2) 0.82766(12) -0.1920(2) 0.0520(5) Uani d . 1 1 . .
    C C1 0.6206(2) 0.66152(13) -0.1440(3) 0.0529(5) Uani d . 1 1 . .
    C C2 0.5654(2) 0.75293(15) -0.1350(3) 0.0587(5) Uani d . 1 1 . .
    C C8 0.8862(3) 0.51830(16) -0.3537(3) 0.0637(6) Uani d . 1 1 . .
    H H5 0.908(3) 0.7122(16) -0.314(3) 0.065(7) Uiso d . 1 1 . .
    H H4 0.812(3) 0.8684(18) -0.300(3) 0.068(7) Uiso d . 1 1 . .
    H H1 0.572(2) 0.6117(16) -0.111(3) 0.053(6) Uiso d . 1 1 . .
    H H2 0.482(3) 0.7642(18) -0.088(3) 0.069(7) Uiso d . 1 1 . .
    H H9 0.825(3) 0.3660(17) -0.208(3) 0.068(7) Uiso d . 1 1 . .
    H H10B 0.764(2) 0.3508(19) 0.228(3) 0.064(7) Uiso d . 1 1 . .
    H H10A 0.748(3) 0.4403(19) 0.138(3) 0.061(6) Uiso d . 1 1 . .
    H H24 0.958(3) 0.477(2) -0.323(3) 0.085(8) Uiso d . 1 1 . .
    H H25 0.913(4) 0.570(3) -0.406(4) 0.105(10) Uiso d . 1 1 . .
    H H23 0.820(4) 0.488(3) -0.430(4) 0.115(12) Uiso d . 1 1 . .
loop_
    _atom_site_aniso_label
    _atom_site_aniso_U_11
    _atom_site_aniso_U_22
    _atom_site_aniso_U_33
    _atom_site_aniso_U_12
    _atom_site_aniso_U_13
    _atom_site_aniso_U_23
    S1 0.0813(4) 0.0306(3) 0.0452(3) 0.00960(19) 0.0166(2) 0.00294(15)
    Cl1 0.0895(5) 0.0360(3) 0.1238(6) 0.0149(2) 0.0247(4) 0.0101(3)
    N2 0.0750(11) 0.0292(7) 0.0452(8) 0.0056(7) 0.0163(7) 0.0029(6)
    N1 0.0665(10) 0.0281(7) 0.0493(8) 0.0045(6) 0.0121(7) 0.0020(6)
    C9 0.0566(10) 0.0317(8) 0.0422(8) 0.0027(7) 0.0100(7) 0.0003(6)
    N3 0.1046(15) 0.0321(9) 0.0482(9) 0.0092(8) 0.0234(9) 0.0027(7)
    C7 0.0549(10) 0.0308(8) 0.0459(9) -0.0027(7) 0.0078(7) 0.0015(7)
    C5 0.0563(11) 0.0365(9) 0.0636(12) -0.0035(8) 0.0149(9) 0.0039(8)
    C4 0.0660(12) 0.0306(9) 0.0740(13) -0.0058(8) 0.0130(10) 0.0066(9)
    C6 0.0532(10) 0.0304(8) 0.0434(8) -0.0021(7) 0.0051(7) 0.0026(6)
    C3 0.0620(12) 0.0308(9) 0.0622(11) 0.0036(8) 0.0041(9) 0.0034(8)
    C1 0.0624(12) 0.0332(9) 0.0659(12) -0.0032(8) 0.0188(10) 0.0078(8)
    C2 0.0622(13) 0.0427(11) 0.0743(13) 0.0036(9) 0.0203(11) 0.0046(9)
    C8 0.0942(18) 0.0367(11) 0.0664(13) 0.0043(11) 0.0346(13) 0.0046(10)
_geom_special_details
;
 All esds (except the esd in the dihedral angle between two l.s. planes)
 are estimated using the full covariance matrix.  The cell esds are taken
 into account individually in the estimation of esds in distances, angles
 and torsion angles; correlations between esds in cell parameters are only
 used when they are defined by crystal symmetry.  An approximate (isotropic)
 treatment of cell esds is used for estimating esds involving l.s. planes.
;
loop_
    _geom_bond_atom_site_label_1
    _geom_bond_atom_site_label_2
    _geom_bond_site_symmetry_2
    _geom_bond_distance
    _geom_bond_publ_flag
    S1 C9 . 1.6875(17) ?
    Cl1 C3 . 1.7443(18) ?
    N2 C9 . 1.345(2) ?
    N2 N1 . 1.386(2) ?
    N2 H9 . 0.89(3) ?
    N1 C7 . 1.286(2) ?
    C9 N3 . 1.319(2) ?
    N3 H10B . 0.84(3) ?
    N3 H10A . 0.85(3) ?
    C7 C6 . 1.483(2) ?
    C7 C8 . 1.493(3) ?
    C5 C4 . 1.386(3) ?
    C5 C6 . 1.390(3) ?
    C5 H5 . 0.96(2) ?
    C4 C3 . 1.369(3) ?
    C4 H4 . 0.97(2) ?
    C6 C1 . 1.390(3) ?
    C3 C2 . 1.375(3) ?
    C1 C2 . 1.384(3) ?
    C1 H1 . 0.89(2) ?
    C2 H2 . 0.93(3) ?
    C8 H24 . 0.90(3) ?
    C8 H25 . 0.90(4) ?
    C8 H23 . 0.93(4) ?
loop_
    _geom_angle_atom_site_label_1
    _geom_angle_atom_site_label_2
    _geom_angle_atom_site_label_3
    _geom_angle_site_symmetry_1
    _geom_angle_site_symmetry_3
    _geom_angle
    _geom_angle_publ_flag
    C9 N2 N1 . . 117.64(15) ?
    C9 N2 H9 . . 118.2(16) ?
    N1 N2 H9 . . 122.1(16) ?
    C7 N1 N2 . . 117.88(15) ?
    N3 C9 N2 . . 116.91(16) ?
    N3 C9 S1 . . 122.19(14) ?
    N2 C9 S1 . . 120.89(13) ?
    C9 N3 H10B . . 121.6(17) ?
    C9 N3 H10A . . 118.9(16) ?
    H10B N3 H10A . . 119(2) ?
    N1 C7 C6 . . 115.22(16) ?
    N1 C7 C8 . . 125.12(17) ?
    C6 C7 C8 . . 119.66(16) ?
    C4 C5 C6 . . 120.66(19) ?
    C4 C5 H5 . . 119.0(14) ?
    C6 C5 H5 . . 120.3(14) ?
    C3 C4 C5 . . 119.27(18) ?
    C3 C4 H4 . . 118.2(15) ?
    C5 C4 H4 . . 122.5(15) ?
    C5 C6 C1 . . 118.38(17) ?
    C5 C6 C7 . . 121.38(17) ?
    C1 C6 C7 . . 120.23(16) ?
    C4 C3 C2 . . 121.79(18) ?
    C4 C3 Cl1 . . 119.54(15) ?
    C2 C3 Cl1 . . 118.67(17) ?
    C2 C1 C6 . . 121.34(18) ?
    C2 C1 H1 . . 120.2(14) ?
    C6 C1 H1 . . 118.5(14) ?
    C3 C2 C1 . . 118.5(2) ?
    C3 C2 H2 . . 120.4(16) ?
    C1 C2 H2 . . 121.0(16) ?
    C7 C8 H24 . . 112.5(18) ?
    C7 C8 H25 . . 111(2) ?
    H24 C8 H25 . . 115(3) ?
    C7 C8 H23 . . 107(2) ?
    H24 C8 H23 . . 107(3) ?
    H25 C8 H23 . . 103(3) ?
loop_
    _geom_torsion_atom_site_label_1
    _geom_torsion_atom_site_label_2
    _geom_torsion_atom_site_label_3
    _geom_torsion_atom_site_label_4
    _geom_torsion_site_symmetry_1
    _geom_torsion_site_symmetry_2
    _geom_torsion_site_symmetry_3
    _geom_torsion_site_symmetry_4
    _geom_torsion
    _geom_torsion_publ_flag
    C9 N2 N1 C7 . . . . 171.36(17) ?
    N1 N2 C9 N3 . . . . -6.1(3) ?
    N1 N2 C9 S1 . . . . 174.28(14) ?
    N2 N1 C7 C6 . . . . 175.21(15) ?
    N2 N1 C7 C8 . . . . -3.8(3) ?
    C6 C5 C4 C3 . . . . -0.8(3) ?
    C4 C5 C6 C1 . . . . 0.7(3) ?
    C4 C5 C6 C7 . . . . -179.92(18) ?
    N1 C7 C6 C5 . . . . 149.71(19) ?
    C8 C7 C6 C5 . . . . -31.3(3) ?
    N1 C7 C6 C1 . . . . -30.9(2) ?
    C8 C7 C6 C1 . . . . 148.1(2) ?
    C5 C4 C3 C2 . . . . 0.3(3) ?
    C5 C4 C3 Cl1 . . . . -178.89(17) ?
    C5 C6 C1 C2 . . . . -0.2(3) ?
    C7 C6 C1 C2 . . . . -179.58(19) ?
    C4 C3 C2 C1 . . . . 0.2(3) ?
    Cl1 C3 C2 C1 . . . . 179.40(17) ?
    C6 C1 C2 C3 . . . . -0.3(3) ?
loop_
    _geom_hbond_atom_site_label_D
    _geom_hbond_atom_site_label_H
    _geom_hbond_atom_site_label_A
    _geom_hbond_site_symmetry_A
    _geom_hbond_distance_DH
    _geom_hbond_distance_HA
    _geom_hbond_distance_DA
    _geom_hbond_angle_DHA
    N2 H9 S1 4_565 0.89(3) 2.69(3) 3.581(2) 175(2)
    N3 H10B S1 4_566 0.84(3) 2.54(3) 3.351(2) 163(2)
    N3 H10A Cl1 4_576 0.85(3) 2.88(2) 3.500(2) 131(2)
