# Supplementary material for: (E)-1-[1-(4-Chloro­phen­yl)ethyl­idene]thio­semicarbazide
Source: Acta Crystallogr Sect E Struct Rep Online. 2012 Jul 4;68(Pt 8):o2309. doi: 10.1107/S1600536812029133 (PMC3414179; doi:10.1107/S1600536812029133)
Supplement: Supplementary file 2 [file e-68-o2309-Isup2.hkl]

# 
# h,k,l, Fc-squared, Fo-squared, sigma(Fo-squared) and status flag 
# 
data_I
_shelx_title ' rafa10 in P 21/c' 
_shelx_refln_list_code          4 
_shelx_F_calc_maximum      162.71 
_exptl_crystal_F_000       472.00 
_reflns_d_resolution_high  0.8175 
 
loop_ 
 _symmetry_equiv_pos_as_xyz 
 'x, y, z' 
 '-x, y+1/2, -z+1/2' 
 '-x, -y, -z' 
 'x, -y-1/2, z-1/2' 
 
_cell_length_a     9.2760 
_cell_length_b    13.9990 
_cell_length_c     8.3970 
_cell_angle_alpha  90.000 
_cell_angle_beta   97.448 
_cell_angle_gamma  90.000 
 
_shelx_F_squared_multiplier     1.000 
 
loop_ 
 _refln_index_h 
 _refln_index_k 
 _refln_index_l 
 _refln_F_squared_calc 
 _refln_F_squared_meas 
 _refln_F_squared_sigma 
 _refln_observed_status 
   1   0   0      130.72      150.54      5.97 o 
   2   0   0    13835.27    12478.95    685.98 o 
   3   0   0    15545.33    14895.33    309.83 o 
   4   0   0       43.98       41.37      3.09 o 
   5   0   0     6145.49     6769.08     42.97 o 
   6   0   0       36.04       33.67      2.36 o 
   7   0   0        2.98        4.72      1.75 o 
   8   0   0      182.23      182.60      5.49 o 
   9   0   0        0.97        2.47      1.25 o 
  10   0   0        7.17       11.18      1.80 o 
   1   1   0       40.15       38.60      0.94 o 
   2   1   0    10482.55    10106.89    201.34 o 
   3   1   0     1908.52     1785.52     37.05 o 
   4   1   0      162.69      125.57      3.95 o 
   5   1   0      828.85      864.01     10.82 o 
   6   1   0        1.23        0.97      0.50 o 
   7   1   0      305.65      311.26      9.16 o 
   8   1   0       45.06       53.67      3.09 o 
   9   1   0        9.25        9.60      1.10 o 
  10   1   0       13.28       13.65      1.36 o 
   0   2   0      600.10      677.85     16.69 o 
   1   2   0      226.65      231.03      6.80 o 
   2   2   0     1095.43     1058.81     21.74 o 
   3   2   0      327.19      316.67      5.58 o 
   4   2   0      242.59      250.26      5.42 o 
   5   2   0       45.05       53.42      2.90 o 
   6   2   0      851.74      821.82     19.70 o 
   7   2   0        0.10       -0.32      0.57 o 
   8   2   0        0.09        0.23      0.50 o 
   9   2   0      120.34      127.65      3.83 o 
  10   2   0       18.42       17.53      1.53 o 
   1   3   0      118.07      151.82      2.94 o 
   2   3   0       66.67       63.64      2.34 o 
   3   3   0     2142.98     1990.88     43.60 o 
   4   3   0      486.85      488.46      8.66 o 
   5   3   0       28.03       26.77      2.04 o 
   6   3   0      178.23      196.41      5.35 o 
   7   3   0       25.58       30.12      1.69 o 
   8   3   0       74.05       70.12      3.22 o 
   9   3   0        1.14        1.09      1.03 o 
  10   3   0        0.03        0.08      0.30 o 
   0   4   0      998.92     1166.96     38.41 o 
   1   4   0      354.53      410.14     10.13 o 
   2   4   0      592.34      555.14     13.86 o 
   3   4   0     1443.47     1533.92     16.14 o 
   4   4   0      484.78      504.42     11.06 o 
   5   4   0        8.36        9.33      1.90 o 
   6   4   0       73.77       81.33      2.25 o 
   7   4   0      146.88      150.47      3.89 o 
   8   4   0       82.55       91.78      5.45 o 
   9   4   0        0.18        0.62      1.00 o 
  10   4   0        0.02        0.01      0.30 o 
   1   5   0      131.64      117.26      5.34 o 
   2   5   0       89.89       85.29      3.16 o 
   3   5   0     1052.08     1044.35     13.88 o 
   4   5   0     1676.17     1817.91     20.70 o 
   5   5   0      738.70      744.39     14.33 o 
   6   5   0       53.66       60.13      2.05 o 
   7   5   0       83.58       96.89      2.67 o 
   8   5   0        4.23        7.03      1.21 o 
   9   5   0      251.01      246.39      5.80 o 
  10   5   0       34.17       31.45      1.83 o 
   0   6   0       17.79       17.82      1.62 o 
   1   6   0      232.28      260.05      5.49 o 
   2   6   0     1529.75     1790.90     17.95 o 
   3   6   0      925.54     1039.65     17.19 o 
   4   6   0       52.19       51.63      3.58 o 
   5   6   0        2.93        4.28      0.58 o 
   6   6   0       43.44       46.47      1.89 o 
   7   6   0      471.33      503.38     15.19 o 
   8   6   0      282.35      308.76     10.57 o 
   9   6   0        2.04        2.01      0.68 o 
  10   6   0        3.11        3.96      0.63 o 
   1   7   0     2748.86     3240.74     34.41 o 
   2   7   0        4.24        2.97      0.75 o 
   3   7   0       97.36       83.16      4.19 o 
   4   7   0      282.44      258.66      4.78 o 
   5   7   0       45.26       55.43      2.16 o 
   6   7   0       48.32       47.02      1.98 o 
   7   7   0       20.82       21.03      1.56 o 
   8   7   0        3.55        2.35      1.08 o 
   9   7   0        1.95        0.91      0.51 o 
  10   7   0        0.77        0.55      0.28 o 
   0   8   0       47.55       53.26      5.80 o 
   1   8   0     1022.67     1103.91     21.37 o 
   2   8   0      593.83      707.72     25.83 o 
   3   8   0       84.32      106.93      2.67 o 
   4   8   0      100.08       99.55      3.28 o 
   5   8   0       83.53       78.93      3.14 o 
   6   8   0       18.98       14.74      1.36 o 
   7   8   0        6.68        5.98      1.01 o 
   8   8   0       31.60       34.83      2.03 o 
   9   8   0        1.65        1.75      0.64 o 
   1   9   0       14.85        8.35      1.00 o 
   2   9   0        7.99       13.40      0.92 o 
   3   9   0      101.28       92.71      2.55 o 
   4   9   0       13.71       10.81      1.02 o 
   5   9   0       30.61       35.23      2.29 o 
   6   9   0        2.77        2.45      0.59 o 
   7   9   0        0.19       -0.38      0.39 o 
   8   9   0       21.10       22.19      1.58 o 
   9   9   0        9.17       10.38      1.37 o 
   0  10   0      340.37      366.60      7.28 o 
   1  10   0     1298.08     1295.80     12.36 o 
   2  10   0      517.04      504.74      5.98 o 
   3  10   0      101.45       98.10      2.77 o 
   4  10   0       26.85       23.87      1.66 o 
   5  10   0       40.54       35.87      2.08 o 
   6  10   0      215.78      210.65      5.35 o 
   7  10   0       72.59       70.36      2.43 o 
   8  10   0        9.03        8.96      0.96 o 
   9  10   0        4.78        6.05      1.99 o 
   1  11   0      951.22      946.89     11.92 o 
   2  11   0      241.63      237.86      4.32 o 
   3  11   0       55.32       54.54      2.46 o 
   4  11   0      555.77      535.44      7.92 o 
   5  11   0       71.48       72.07      2.91 o 
   6  11   0        3.30        2.18      0.83 o 
   7  11   0        8.15       10.18      1.18 o 
   8  11   0        2.40        2.91      0.59 o 
   0  12   0      160.80      173.88      4.09 o 
   1  12   0       96.09      118.04      3.05 o 
   2  12   0       78.70       86.86      2.71 o 
   3  12   0      270.58      276.16      5.65 o 
   4  12   0        0.30        1.18      0.50 o 
   5  12   0       57.00       59.55      2.77 o 
   6  12   0       13.02       16.35      1.17 o 
   7  12   0       29.22       30.75      1.94 o 
   8  12   0       32.89       31.58      3.20 o 
   1  13   0        0.27        2.17      0.49 o 
   2  13   0      103.41      110.59      3.01 o 
   3  13   0        1.56        2.57      0.61 o 
   4  13   0      111.79       96.91      3.19 o 
   5  13   0      269.35      251.00      4.78 o 
   6  13   0        0.37        0.51      0.41 o 
   7  13   0        0.21       -0.16      0.62 o 
   0  14   0       99.19      119.56      5.82 o 
   1  14   0       31.83       32.18      1.54 o 
   2  14   0        9.33       10.98      1.04 o 
   3  14   0      176.34      172.97      4.07 o 
   4  14   0        0.34       -0.09      0.38 o 
   5  14   0        0.19       -0.20      0.55 o 
   6  14   0       22.74       23.36      1.41 o 
   1  15   0      256.58      237.60      4.71 o 
   2  15   0        1.70        1.08      0.42 o 
   3  15   0       53.53       48.76      2.17 o 
   4  15   0      367.65      429.69     17.24 o 
   5  15   0        0.04        0.04      0.44 o 
   2  16   0      138.73      140.05      2.95 o 
   3  16   0       71.43       68.43      2.79 o 
   4  16   0      101.95      123.93      6.87 o 
 -11   1   1       11.82       11.30      1.01 o 
 -10   1   1        5.97        5.98      1.41 o 
  -9   1   1        1.23        0.08      0.53 o 
  -8   1   1        1.18        1.00      0.57 o 
  -7   1   1      154.95      176.51      6.81 o 
  -6   1   1      177.57      195.38      4.77 o 
  -5   1   1       34.12       26.58      1.80 o 
  -4   1   1     1431.97     1412.62     12.15 o 
  -3   1   1     1766.26     1871.23     24.93 o 
  -2   1   1      234.32      215.88      3.12 o 
  -1   1   1     1474.89     1495.59     13.83 o 
   0   1   1      347.54      348.17      5.53 o 
   1   1   1      157.13      152.41      4.92 o 
   2   1   1    15261.10    13980.90     60.42 o 
   3   1   1      504.50      527.41      7.28 o 
   4   1   1      244.01      271.73      5.66 o 
   5   1   1      918.57      938.71     11.97 o 
   6   1   1      106.17      117.08      3.03 o 
   7   1   1      169.92      161.51      3.65 o 
   8   1   1       20.61       19.86      1.93 o 
   9   1   1        0.09       -0.19      0.31 o 
  10   1   1       27.25       25.85      2.40 o 
 -11   2   1        1.78        0.49      0.89 o 
 -10   2   1       17.35       18.46      1.64 o 
  -9   2   1       68.73       69.47      3.50 o 
  -8   2   1        8.58        7.61      1.03 o 
  -7   2   1       27.88       23.69      1.49 o 
  -6   2   1        4.84        5.74      0.73 o 
  -5   2   1       26.73       31.48      2.27 o 
  -4   2   1        0.18        0.60      0.41 o 
  -3   2   1       18.06       17.37      1.18 o 
  -2   2   1      899.12      902.80     16.26 o 
  -1   2   1     4148.35     4071.40     31.63 o 
   0   2   1       66.01       67.33      2.63 o 
   1   2   1        3.21        6.32      0.76 o 
   2   2   1     1551.44     1517.57     16.62 o 
   3   2   1      166.60      162.72      4.97 o 
   4   2   1      694.40      756.12     17.75 o 
   5   2   1      306.25      270.27      7.51 o 
   6   2   1       35.41       30.93      1.48 o 
   7   2   1       42.37       45.24      2.35 o 
   8   2   1      137.17      145.74      8.00 o 
   9   2   1        0.06        1.30      0.53 o 
  10   2   1        0.81        0.45      0.93 o 
 -11   3   1        3.24        3.54      0.78 o 
 -10   3   1        0.11        0.37      0.42 o 
  -9   3   1        0.04        0.22      0.65 o 
  -8   3   1      156.14      155.73      4.67 o 
  -7   3   1        0.91        1.39      0.46 o 
  -6   3   1      472.58      486.74      7.39 o 
  -5   3   1       15.36       20.45      2.42 o 
  -4   3   1      127.24      117.97      3.71 o 
  -3   3   1     1349.77     1362.69     21.67 o 
  -2   3   1      526.38      498.87      6.84 o 
  -1   3   1     1397.06     1370.87     11.08 o 
   0   3   1      401.73      335.07      8.64 o 
   1   3   1      170.56      176.02      4.92 o 
   2   3   1     1392.28     1408.25     16.71 o 
   3   3   1      433.26      404.50      9.94 o 
   4   3   1       72.35       55.02      3.35 o 
   5   3   1        0.95        2.82      0.81 o 
   6   3   1        4.88        4.67      0.79 o 
   7   3   1        2.37        2.04      0.98 o 
   8   3   1       88.10       85.24      3.54 o 
   9   3   1       15.61       17.33      2.63 o 
  10   3   1       22.33       19.96      1.49 o 
 -11   4   1       11.35       10.26      1.17 o 
 -10   4   1        0.11        0.02      0.42 o 
  -9   4   1        1.68        0.74      0.59 o 
  -8   4   1      249.69      261.45      4.83 o 
  -7   4   1      172.11      167.28      3.38 o 
  -6   4   1       56.72       59.28      1.92 o 
  -5   4   1      234.63      222.06      7.81 o 
  -4   4   1      375.36      373.12      9.11 o 
  -3   4   1      616.80      642.39      8.80 o 
  -2   4   1      586.31      599.54     13.18 o 
  -1   4   1     6398.81     6333.38     39.85 o 
   0   4   1      857.37      851.33     12.39 o 
   1   4   1        1.27        1.20      0.49 o 
   2   4   1     1775.82     1702.70     38.72 o 
   3   4   1       46.27       37.26      2.43 o 
   4   4   1      854.39      827.33     29.82 o 
   5   4   1       36.51       28.14      1.67 o 
   6   4   1      223.38      226.78      5.42 o 
   7   4   1      296.30      306.08      6.41 o 
   8   4   1        0.10        0.00      0.77 o 
   9   4   1        0.58       -0.17      0.84 o 
  10   4   1        3.93        5.90      0.95 o 
 -10   5   1        2.88        2.52      0.62 o 
  -9   5   1       24.01       28.46      2.00 o 
  -8   5   1       17.43       16.80      1.28 o 
  -7   5   1       24.12       25.58      1.45 o 
  -6   5   1      480.73      524.85      8.42 o 
  -5   5   1        4.07        3.60      0.50 o 
  -4   5   1       67.17       58.00      3.72 o 
  -3   5   1     1595.31     1638.44     20.70 o 
  -2   5   1     1038.01     1062.67     12.46 o 
  -1   5   1      157.52      152.50      3.88 o 
   0   5   1     2421.34     2415.72     17.61 o 
   1   5   1     1527.86     1517.89     15.55 o 
   2   5   1       31.34       30.08      2.19 o 
   3   5   1      589.36      529.22      9.20 o 
   4   5   1      596.64      643.02     14.89 o 
   5   5   1      130.31      123.06      3.22 o 
   6   5   1      135.03      124.34      5.39 o 
   7   5   1       50.98       49.50      2.63 o 
   8   5   1       12.47       11.12      1.76 o 
   9   5   1       60.81       55.65      4.81 o 
  10   5   1        1.48        2.18      0.54 o 
 -10   6   1      105.51       92.54      4.11 o 
  -9   6   1       20.25       25.01      1.85 o 
  -8   6   1       99.97      100.61      3.15 o 
  -7   6   1      458.05      436.31      9.07 o 
  -6   6   1      364.36      376.87      5.55 o 
  -5   6   1      210.59      212.03      3.82 o 
  -4   6   1       39.38       26.25      3.03 o 
  -3   6   1       41.70       28.83      2.87 o 
  -2   6   1     2711.05     2651.10     28.26 o 
  -1   6   1      173.18      212.28      5.03 o 
   0   6   1      975.30      952.24      9.49 o 
   1   6   1     5442.48     5541.23     55.42 o 
   2   6   1     1122.79     1215.99     34.79 o 
   3   6   1     1153.42     1250.30     16.43 o 
   4   6   1      879.09      900.10     11.44 o 
   5   6   1      606.98      551.93      6.59 o 
   6   6   1      821.59      807.76     11.04 o 
   7   6   1       38.20       35.56      3.26 o 
   8   6   1        0.69        1.90      0.96 o 
   9   6   1       23.93       23.83      2.29 o 
  10   6   1        0.08        0.17      0.57 o 
 -10   7   1        8.49        5.65      1.02 o 
  -9   7   1        2.46        3.36      0.67 o 
  -8   7   1       48.12       49.24      2.23 o 
  -7   7   1       31.41       29.85      1.83 o 
  -6   7   1        0.09        1.04      0.56 o 
  -5   7   1     1903.63     1865.25     13.06 o 
  -4   7   1      203.00      172.60      3.67 o 
  -3   7   1      291.46      335.47     16.36 o 
  -2   7   1     2457.10     2772.61     24.38 o 
  -1   7   1      394.63      442.58      9.55 o 
   0   7   1     4484.85     4880.40     56.43 o 
   1   7   1      134.44      153.34      5.44 o 
   2   7   1        0.71        2.09      0.71 o 
   3   7   1     2377.44     2332.40     31.04 o 
   4   7   1       57.13       63.68      2.31 o 
   5   7   1        0.61        0.54      0.41 o 
   6   7   1      176.36      177.33      4.17 o 
   7   7   1      130.79      142.16      4.40 o 
   8   7   1       26.47       21.76      2.50 o 
   9   7   1       25.42       24.63      2.23 o 
 -10   8   1        0.23       -0.21      0.27 o 
  -9   8   1        4.57        4.97      0.71 o 
  -8   8   1       48.98       46.73      2.37 o 
  -7   8   1       45.53       41.45      2.18 o 
  -6   8   1        0.26        0.41      0.45 o 
  -5   8   1      251.30      223.45      4.97 o 
  -4   8   1      306.73      296.91      6.07 o 
  -3   8   1       17.60       24.12      1.34 o 
  -2   8   1      376.88      382.02     10.07 o 
  -1   8   1     1315.35     1337.95     32.99 o 
   0   8   1       18.70       30.84      4.94 o 
   1   8   1      451.33      499.33     20.66 o 
   2   8   1      940.30      966.82     30.16 o 
   3   8   1       33.02       28.08      1.48 o 
   4   8   1      465.24      451.45      6.74 o 
   5   8   1       71.62       66.93      2.57 o 
   6   8   1        0.18        0.57      0.57 o 
   7   8   1       71.22       72.93      3.21 o 
   8   8   1        2.25        3.10      1.20 o 
   9   8   1        0.64        0.07      0.54 o 
  -9   9   1       20.69       20.18      1.19 o 
  -8   9   1        6.53        3.99      0.75 o 
  -7   9   1        3.19        3.83      0.73 o 
  -6   9   1      474.22      465.66     11.08 o 
  -5   9   1        4.02        3.74      1.09 o 
  -4   9   1       37.66       36.54      1.76 o 
  -3   9   1     1506.70     1474.11      9.98 o 
  -2   9   1        8.69        7.38      0.66 o 
  -1   9   1        0.99        0.67      1.12 o 
   0   9   1      165.98      154.30      3.26 o 
   1   9   1     1782.05     1874.02     15.72 o 
   2   9   1      364.98      365.87      4.46 o 
   3   9   1        0.11        0.22      0.31 o 
   4   9   1     1026.25      997.20     12.83 o 
   5   9   1       49.02       50.41      2.65 o 
   6   9   1      157.77      144.24      5.14 o 
   7   9   1       37.16       41.92      2.43 o 
   8   9   1        0.50        1.08      0.42 o 
   9   9   1       69.63       72.58      6.63 o 
  -9  10   1       12.23       10.50      1.17 o 
  -8  10   1       43.98       38.78      1.95 o 
  -7  10   1      123.13      112.35      5.75 o 
  -6  10   1        0.82        1.04      0.57 o 
  -5  10   1      209.63      178.89      5.96 o 
  -4  10   1      312.80      284.29      6.23 o 
  -3  10   1      147.94      155.28      3.43 o 
  -2  10   1      338.73      305.94      4.63 o 
  -1  10   1      334.63      354.24      4.05 o 
   0  10   1      782.02      834.87      9.49 o 
   1  10   1       60.27       52.66      1.70 o 
   2  10   1       92.99       84.04      2.28 o 
   3  10   1        5.26        4.11      0.70 o 
   4  10   1      148.89      142.44      4.13 o 
   5  10   1       99.20       97.35      3.27 o 
   6  10   1       21.96       25.53      1.66 o 
   7  10   1      106.02      109.01      3.09 o 
   8  10   1       13.72       12.80      0.93 o 
  -8  11   1        1.08        1.64      0.41 o 
  -7  11   1       10.99       10.56      1.18 o 
  -6  11   1        0.08        0.77      0.53 o 
  -5  11   1      307.21      280.51     13.79 o 
  -4  11   1      167.35      171.75      4.32 o 
  -3  11   1       10.18       11.68      0.99 o 
  -2  11   1      357.63      332.49      6.05 o 
  -1  11   1        6.76        7.85      0.64 o 
   0  11   1      845.77      816.70      7.59 o 
   1  11   1      145.15      147.95      3.32 o 
   2  11   1       26.97       29.58      1.42 o 
   3  11   1     1353.49     1228.70     11.90 o 
   4  11   1       15.98       14.05      1.37 o 
   5  11   1       29.75       24.35      1.64 o 
   6  11   1      145.07      138.56      4.48 o 
   7  11   1       50.05       50.97      1.94 o 
   8  11   1       59.26       59.39      3.25 o 
  -8  12   1        8.35        5.75      1.30 o 
  -7  12   1      155.72      143.86      5.11 o 
  -6  12   1        7.74        9.80      1.18 o 
  -5  12   1      274.99      267.41      9.86 o 
  -4  12   1      226.78      198.75      6.23 o 
  -3  12   1       57.55       61.60      2.59 o 
  -2  12   1     2278.23     2185.23     16.11 o 
  -1  12   1       32.15       25.86      1.19 o 
   0  12   1        5.33        4.82      0.59 o 
   1  12   1     1122.92     1059.18      9.63 o 
   2  12   1       20.32       22.36      1.60 o 
   3  12   1       43.48       33.17      2.00 o 
   4  12   1        5.28        5.20      0.87 o 
   5  12   1       50.12       55.10      2.34 o 
   6  12   1       48.20       49.94      2.15 o 
   7  12   1       53.99       51.45      3.79 o 
  -7  13   1      142.59      134.89      6.07 o 
  -6  13   1        5.09        6.66      0.90 o 
  -5  13   1       14.09       14.91      1.48 o 
  -4  13   1        8.55       10.94      1.48 o 
  -3  13   1       34.99       33.31      1.84 o 
  -2  13   1        2.16        1.07      0.41 o 
  -1  13   1       16.76       16.87      1.15 o 
   0  13   1       86.67       82.50      2.49 o 
   1  13   1      345.20      309.95      4.92 o 
   2  13   1       29.72       27.29      1.76 o 
   3  13   1      261.21      264.25      5.47 o 
   4  13   1       17.84       13.73      1.24 o 
   5  13   1        5.00        5.38      0.73 o 
   6  13   1       99.14       99.96      6.14 o 
   7  13   1        6.33        6.02      1.60 o 
  -6  14   1        5.25        6.41      0.76 o 
  -5  14   1       28.78       28.16      2.02 o 
  -4  14   1        8.02        9.14      1.25 o 
  -3  14   1       92.47       85.92      3.70 o 
  -2  14   1      210.90      184.70      3.57 o 
  -1  14   1      177.03      173.22      4.28 o 
   0  14   1      145.10      152.68      3.24 o 
   1  14   1       50.66       47.80      2.45 o 
   2  14   1       35.89       30.73      2.00 o 
   3  14   1       39.27       38.23      1.94 o 
   4  14   1       89.55       90.28      4.94 o 
   5  14   1        2.51        3.59      0.55 o 
   6  14   1       89.42       89.90     12.45 o 
  -5  15   1       50.41       48.17      4.55 o 
  -4  15   1       66.37       65.28      6.44 o 
  -3  15   1       22.64       22.71      1.90 o 
  -2  15   1        1.40        1.73      0.63 o 
  -1  15   1        2.15        2.65      0.98 o 
   0  15   1        2.38        2.19      0.97 o 
   1  15   1       74.52       72.38      2.74 o 
   2  15   1        3.80        3.60      0.72 o 
   3  15   1       43.27       45.51      2.09 o 
   4  15   1      108.17      104.82      3.98 o 
   5  15   1        0.77        1.30      0.52 o 
   0  16   1       51.72       54.76      3.28 o 
   1  16   1        5.14        3.61      0.54 o 
   2  16   1        0.31        0.68      0.31 o 
   3  16   1        7.56        7.72      0.66 o 
 -11   0   2        5.81        5.28      1.09 o 
 -10   0   2       10.43        8.88      1.68 o 
  -9   0   2      177.01      180.98      7.91 o 
  -8   0   2        4.22        3.33      1.16 o 
  -7   0   2       33.75       37.94      3.03 o 
  -6   0   2     1802.44     2066.54    212.72 o 
  -5   0   2       49.37       42.72      3.96 o 
  -4   0   2     4307.73     4728.32    214.39 o 
  -3   0   2       37.39       37.17      2.90 o 
  -2   0   2     5877.64     5884.75     64.98 o 
  -1   0   2    10525.57    10391.55    141.39 o 
   0   0   2     3635.81     3422.07    113.53 o 
   1   0   2       14.56       13.24      9.12 o 
   2   0   2     3550.19     3441.05     50.95 o 
   3   0   2     2575.16     2490.92     65.35 o 
   4   0   2      609.50      587.11     16.44 o 
   5   0   2      237.74      248.65     12.21 o 
   6   0   2      332.58      312.30     10.19 o 
   7   0   2        4.04        3.90      0.96 o 
   9   0   2       17.61       22.02      2.71 o 
  10   0   2        0.17        0.23      0.42 o 
 -11   1   2        8.12        8.17      0.89 o 
 -10   1   2       69.31       66.27      3.08 o 
  -9   1   2        0.94        1.24      0.59 o 
  -8   1   2       61.27       55.40      3.11 o 
  -7   1   2      299.67      307.27      7.33 o 
  -6   1   2        5.73        4.46      0.87 o 
  -5   1   2       22.44       13.54      1.40 o 
  -4   1   2     3323.23     3654.00     50.68 o 
  -3   1   2        1.28        0.48      0.45 o 
  -2   1   2     2658.23     2652.82     15.79 o 
  -1   1   2     4005.27     4158.33     71.49 o 
   0   1   2     4118.19     4148.70     19.16 o 
   1   1   2    26473.77    24593.37    201.30 o 
   2   1   2      977.97      985.76     27.69 o 
   3   1   2      338.06      368.07      7.93 o 
   4   1   2     1935.95     1915.35     19.14 o 
   5   1   2      499.33      469.12     16.35 o 
   6   1   2      390.08      400.64      5.49 o 
   7   1   2       72.72       66.26      2.67 o 
   8   1   2        4.30        5.51      1.37 o 
   9   1   2        4.21        2.99      0.79 o 
  10   1   2        2.05        0.98      0.68 o 
 -11   2   2        2.29        3.46      0.62 o 
 -10   2   2        1.70        2.55      0.62 o 
  -9   2   2        0.49        1.16      0.74 o 
  -8   2   2      137.95      128.61      7.05 o 
  -7   2   2       62.52       61.65      2.20 o 
  -6   2   2       28.02       36.38      1.63 o 
  -5   2   2        4.94        2.14      0.79 o 
  -4   2   2       74.88       71.90      4.40 o 
  -3   2   2      462.76      383.24      7.36 o 
  -2   2   2       17.71       18.61      1.26 o 
  -1   2   2       85.30       65.94      4.18 o 
   0   2   2     2221.74     2085.53     82.09 o 
   1   2   2      546.22      607.21     12.35 o 
   2   2   2      107.05      125.56      4.65 o 
   3   2   2     2650.21     2616.64     21.20 o 
   4   2   2     1453.44     1399.84     19.11 o 
   5   2   2      424.31      408.05      9.03 o 
   6   2   2      225.30      223.42      5.88 o 
   7   2   2      192.72      197.90      4.15 o 
   8   2   2       81.61       80.09      5.88 o 
   9   2   2       41.04       36.22      2.33 o 
  10   2   2        4.23        2.14      0.84 o 
 -11   3   2        0.62        0.13      0.80 o 
 -10   3   2       24.47       22.34      1.78 o 
  -9   3   2        0.84        0.23      0.58 o 
  -8   3   2       41.43       45.09      3.08 o 
  -7   3   2       45.82       48.72      2.04 o 
  -6   3   2      317.63      325.15      8.46 o 
  -5   3   2     1172.64     1154.65     32.90 o 
  -4   3   2      242.75      265.32      6.58 o 
  -3   3   2      630.78      574.96      7.84 o 
  -2   3   2     2363.92     2384.77     13.97 o 
  -1   3   2     2250.05     2329.87     21.44 o 
   0   3   2      180.81      186.41      6.07 o 
   1   3   2        5.21        5.83      1.41 o 
   2   3   2     2049.32     1983.32     29.70 o 
   3   3   2       25.32       33.42      4.14 o 
   4   3   2        3.68        1.94      0.88 o 
   5   3   2      365.54      387.48      6.67 o 
   6   3   2       57.45       51.75      1.97 o 
   7   3   2       96.33       84.49      4.93 o 
   8   3   2       28.44       32.68      3.94 o 
   9   3   2       11.28       11.75      1.36 o 
  10   3   2       17.11       20.15      2.30 o 
 -11   4   2        3.89        3.54      0.75 o 
 -10   4   2        0.28        0.75      0.55 o 
  -9   4   2       36.70       36.72      2.55 o 
  -8   4   2       12.38       15.66      1.40 o 
  -7   4   2        3.09        2.24      0.54 o 
  -6   4   2       40.94       46.59      1.73 o 
  -5   4   2      576.63      557.41      9.63 o 
  -4   4   2      132.11      119.75      6.37 o 
  -3   4   2      662.23      655.37     10.99 o 
  -2   4   2     1439.71     1411.92     14.31 o 
  -1   4   2       40.67       41.07      2.82 o 
   0   4   2      726.64      775.86     14.03 o 
   1   4   2        9.33        7.02      1.50 o 
   2   4   2       20.36       22.15      1.56 o 
   3   4   2       44.41       49.03      2.96 o 
   4   4   2       78.33       68.82      4.01 o 
   5   4   2      377.75      385.56      6.23 o 
   6   4   2        5.69        4.62      0.98 o 
   7   4   2       29.20       25.27      2.54 o 
   8   4   2       58.71       61.90      3.91 o 
   9   4   2        0.67        2.45      1.38 o 
  10   4   2       77.67       71.90      4.13 o 
 -10   5   2        0.00        0.60      0.34 o 
  -9   5   2        8.49        6.14      1.10 o 
  -8   5   2       49.96       57.47      2.33 o 
  -7   5   2      830.70      876.59     11.58 o 
  -6   5   2      197.21      208.77      3.91 o 
  -5   5   2       17.19       15.88      1.01 o 
  -4   5   2     1269.99     1358.30     27.86 o 
  -3   5   2       65.89       58.49      3.44 o 
  -2   5   2     2417.66     2600.38     25.56 o 
  -1   5   2       59.96       68.80      3.84 o 
   0   5   2       46.92       38.70      2.21 o 
   1   5   2     1963.69     1897.31     59.35 o 
   2   5   2      275.64      259.40      7.20 o 
   3   5   2     1424.39     1414.74     19.65 o 
   4   5   2      847.30      791.48      9.62 o 
   5   5   2      149.73      141.58      4.11 o 
   6   5   2        8.04        7.55      1.08 o 
   7   5   2        1.79        3.04      1.47 o 
   8   5   2      317.19      345.86      9.42 o 
   9   5   2       60.23       65.43      5.19 o 
  10   5   2        0.30        0.97      0.56 o 
 -10   6   2        2.76        2.14      0.51 o 
  -9   6   2      110.55      109.75      3.59 o 
  -8   6   2      195.88      186.96      4.23 o 
  -7   6   2       60.22       65.63      2.61 o 
  -6   6   2      144.09      144.75      3.41 o 
  -5   6   2        1.16        0.33      0.33 o 
  -4   6   2      544.47      616.30     10.23 o 
  -3   6   2      953.19      999.99     14.74 o 
  -2   6   2       57.68       63.27      4.24 o 
  -1   6   2       19.40       13.95      1.87 o 
   0   6   2       72.10       86.42      3.46 o 
   1   6   2      310.03      349.05      7.18 o 
   2   6   2      369.51      391.99      9.78 o 
   3   6   2      163.89      160.44      6.12 o 
   4   6   2       47.64       53.49      1.79 o 
   5   6   2      144.44      154.00      3.47 o 
   6   6   2      247.70      248.97      6.77 o 
   7   6   2       52.08       57.23      4.12 o 
   8   6   2       38.75       47.19      3.54 o 
   9   6   2        3.11        1.50      1.05 o 
 -10   7   2       17.97       15.37      1.12 o 
  -9   7   2       57.19       55.79      4.43 o 
  -8   7   2       82.19       84.83      2.86 o 
  -7   7   2       29.46       30.66      1.85 o 
  -6   7   2      285.35      278.87      4.95 o 
  -5   7   2      580.89      575.42     10.10 o 
  -4   7   2      647.75      648.79      8.93 o 
  -3   7   2        2.02        2.54      0.97 o 
  -2   7   2       98.11      133.44      7.24 o 
  -1   7   2      207.92      250.65      8.02 o 
   0   7   2      147.79      140.30      5.67 o 
   1   7   2     1258.33     1294.14     29.33 o 
   2   7   2      183.75      165.59      8.23 o 
   3   7   2       37.02       49.31      1.75 o 
   4   7   2       10.94       13.24      1.10 o 
   5   7   2       13.42       10.14      0.94 o 
   6   7   2       15.22       16.54      1.50 o 
   7   7   2        3.35        4.89      1.44 o 
   8   7   2        5.51        5.65      1.32 o 
   9   7   2        2.41        1.75      0.93 o 
  -9   8   2       10.69       12.54      2.14 o 
  -8   8   2       16.61       14.67      1.32 o 
  -7   8   2       31.25       28.34      1.79 o 
  -6   8   2        1.37        0.94      0.55 o 
  -5   8   2       51.81       55.60      2.90 o 
  -4   8   2        0.57        2.15      0.67 o 
  -3   8   2      518.61      495.32      8.33 o 
  -2   8   2      376.17      407.17      6.28 o 
  -1   8   2      538.56      568.53     12.54 o 
   0   8   2      678.03      746.44     26.35 o 
   1   8   2       97.12      114.84      3.57 o 
   2   8   2       49.27       65.29      2.52 o 
   3   8   2      135.97      134.49      3.26 o 
   4   8   2       40.74       43.59      2.23 o 
   5   8   2       60.07       63.66      2.70 o 
   6   8   2       46.35       47.54      2.61 o 
   7   8   2        0.45        0.50      1.34 o 
   8   8   2        0.22        1.14      0.81 o 
   9   8   2        5.74        5.00      0.81 o 
  -9   9   2        4.44        3.68      0.83 o 
  -8   9   2        0.08       -0.23      0.40 o 
  -7   9   2        1.10        1.14      0.51 o 
  -6   9   2        8.20        8.82      1.21 o 
  -5   9   2       38.84       34.69      2.32 o 
  -4   9   2       32.03       30.62      2.10 o 
  -3   9   2        0.24        0.80      0.49 o 
  -2   9   2        1.05        0.60      0.29 o 
  -1   9   2       42.50       42.20      1.84 o 
   0   9   2       66.31       69.52      2.35 o 
   1   9   2       47.39       45.96      1.67 o 
   2   9   2       13.37       16.99      1.13 o 
   3   9   2        2.34        3.20      0.66 o 
   4   9   2        0.46        2.03      0.53 o 
   5   9   2       23.97       24.25      1.94 o 
   6   9   2        3.03        3.78      0.85 o 
   7   9   2       21.08       25.14      1.77 o 
   8   9   2        4.71        4.40      0.81 o 
   9   9   2        1.33        1.02      0.61 o 
  -8  10   2       50.43       49.59      2.15 o 
  -7  10   2       83.36       79.31      3.17 o 
  -6  10   2        3.82        4.85      0.95 o 
  -5  10   2        2.18        3.54      1.02 o 
  -4  10   2       43.58       35.22      2.68 o 
  -3  10   2      836.18      802.25     10.29 o 
  -2  10   2      404.60      423.11      5.90 o 
  -1  10   2      341.69      335.69      5.43 o 
   0  10   2      644.04      670.37      6.53 o 
   1  10   2        1.34        2.06      0.40 o 
   2  10   2      409.98      424.27      7.45 o 
   3  10   2      145.67      142.56      3.52 o 
   4  10   2       86.13       86.41      3.28 o 
   5  10   2      233.71      235.25      5.08 o 
   6  10   2       41.01       41.95      2.08 o 
   7  10   2        0.14        1.68      0.43 o 
   8  10   2        0.76        0.52      0.43 o 
  -8  11   2       28.71       30.59      1.51 o 
  -7  11   2        0.92        2.33      0.68 o 
  -6  11   2       45.48       37.26      2.30 o 
  -5  11   2      360.64      331.47     13.03 o 
  -4  11   2       66.62       60.61      3.52 o 
  -3  11   2        0.36        0.84      0.61 o 
  -2  11   2      218.47      247.42      4.19 o 
  -1  11   2      147.91      165.68      4.08 o 
   0  11   2      978.71     1023.64      8.63 o 
   1  11   2      117.69      118.18      3.60 o 
   2  11   2      459.70      473.45      7.34 o 
   3  11   2      169.03      165.51      4.45 o 
   4  11   2       26.99       26.93      1.85 o 
   5  11   2        5.71        8.79      1.01 o 
   6  11   2        4.05        4.31      0.94 o 
   7  11   2       15.84       17.88      1.08 o 
  -7  12   2       12.51        9.27      0.96 o 
  -6  12   2       10.62       13.82      1.35 o 
  -5  12   2       21.68       20.59      1.74 o 
  -4  12   2       39.47       36.14      2.70 o 
  -3  12   2       17.11       17.33      1.50 o 
  -2  12   2       14.70       12.81      0.99 o 
  -1  12   2       52.75       56.47      2.43 o 
   0  12   2        1.18        1.90      0.50 o 
   1  12   2      104.34       98.02      3.34 o 
   2  12   2        4.81        5.12      0.85 o 
   3  12   2       12.72       11.71      1.21 o 
   4  12   2       26.98       24.54      1.61 o 
   5  12   2        8.09        5.93      0.85 o 
   6  12   2       64.49       65.96      4.34 o 
   7  12   2        0.15        0.41      0.24 o 
  -7  13   2      106.23       99.35      2.89 o 
  -6  13   2       74.45       75.50      2.73 o 
  -5  13   2        5.16        4.29      0.82 o 
  -4  13   2      199.89      206.61      7.19 o 
  -3  13   2       29.61       21.57      2.01 o 
  -2  13   2       13.33       16.03      1.33 o 
  -1  13   2      197.43      202.00      4.53 o 
   0  13   2      276.42      259.08      5.29 o 
   1  13   2      164.03      171.90      5.35 o 
   2  13   2       88.97       90.20      3.16 o 
   3  13   2      192.23      181.73      5.02 o 
   4  13   2      374.38      374.33      9.42 o 
   5  13   2       10.55       15.06      1.22 o 
   6  13   2        5.45        4.46      0.78 o 
  -6  14   2       28.48       28.30      2.29 o 
  -5  14   2      177.74      164.36      7.96 o 
  -4  14   2       13.36        8.17      1.19 o 
  -3  14   2      166.62      157.72      6.93 o 
  -2  14   2       97.98      107.93      4.58 o 
  -1  14   2       36.71       37.56      1.87 o 
   0  14   2      138.86      146.37      3.79 o 
   1  14   2      100.47      102.36      3.19 o 
   2  14   2       80.86       76.89      3.11 o 
   3  14   2        9.68       13.91      1.33 o 
   4  14   2       64.65       64.65      2.63 o 
   5  14   2        0.15       -0.39      0.39 o 
  -5  15   2      188.69      185.13      7.27 o 
  -4  15   2       17.53       16.55      1.75 o 
  -3  15   2        4.07        5.39      1.75 o 
  -2  15   2      218.37      227.90     10.30 o 
  -1  15   2      249.00      262.87      6.51 o 
   0  15   2      223.42      219.39      4.57 o 
   1  15   2       13.35       16.91      1.35 o 
   2  15   2      307.94      331.85      5.78 o 
   3  15   2       66.32       68.63      2.50 o 
   4  15   2       24.55       26.11      1.92 o 
  -3  16   2      395.13      416.99     18.80 o 
  -2  16   2        1.67        2.98      1.18 o 
  -1  16   2        0.31        1.17      0.96 o 
   0  16   2      354.65      356.88      8.14 o 
   1  16   2        0.47        1.92      0.46 o 
   2  16   2       28.96       26.93      1.80 o 
 -11   1   3        0.73        0.43      0.32 o 
 -10   1   3        6.46        6.64      1.07 o 
  -9   1   3       39.01       38.10      2.52 o 
  -8   1   3       62.99       56.77      3.14 o 
  -7   1   3      117.07      115.59      3.51 o 
  -6   1   3      111.03      117.15      4.74 o 
  -5   1   3       22.21       24.04      2.23 o 
  -4   1   3     1112.70     1106.17     19.36 o 
  -3   1   3      416.59      465.71      7.67 o 
  -2   1   3     2781.79     2880.80     15.12 o 
  -1   1   3       52.50       43.89      3.42 o 
   0   1   3        5.99        5.72      0.73 o 
   1   1   3     1890.58     1690.70     30.88 o 
   2   1   3     2374.45     2242.29     14.40 o 
   3   1   3        1.70        0.85      0.53 o 
   4   1   3       60.64       65.01      3.72 o 
   5   1   3       41.57       37.19      1.81 o 
   6   1   3       54.74       54.01      3.76 o 
   7   1   3       76.14       75.36      3.59 o 
   8   1   3        4.68        5.77      1.48 o 
   9   1   3        6.28        9.11      1.88 o 
  10   1   3        2.26        1.79      0.44 o 
 -11   2   3        5.62        6.36      0.76 o 
 -10   2   3        7.61        6.73      1.02 o 
  -9   2   3       24.09       21.59      1.53 o 
  -8   2   3        0.86       -0.15      0.47 o 
  -7   2   3       47.95       39.86      2.09 o 
  -6   2   3        2.37        1.24      0.62 o 
  -5   2   3        8.58       10.71      1.46 o 
  -4   2   3      287.10      240.15      6.15 o 
  -3   2   3        1.12        1.21      0.45 o 
  -2   2   3      137.36      165.71      4.06 o 
  -1   2   3     2176.95     1977.28     39.68 o 
   0   2   3       16.71        9.34      1.30 o 
   1   2   3       53.21       42.35      1.99 o 
   2   2   3      184.10      156.02      4.35 o 
   3   2   3      642.85      666.41     20.47 o 
   4   2   3      359.33      343.49      9.76 o 
   5   2   3        5.55        7.23      0.98 o 
   6   2   3       96.16       94.51      3.17 o 
   7   2   3       17.81       18.59      1.80 o 
   8   2   3       16.43       17.20      1.73 o 
   9   2   3        2.78        2.11      0.86 o 
  10   2   3        0.00        0.48      0.60 o 
 -11   3   3        2.26        2.40      0.69 o 
 -10   3   3        0.49        0.34      0.42 o 
  -9   3   3       17.24       16.08      1.35 o 
  -8   3   3        4.84        3.78      0.97 o 
  -7   3   3      112.41      118.79      3.60 o 
  -6   3   3      160.31      168.06      5.84 o 
  -5   3   3      209.32      214.54      4.21 o 
  -4   3   3      204.91      195.59      6.12 o 
  -3   3   3      525.94      492.63      7.92 o 
  -2   3   3      158.75      162.45      4.20 o 
  -1   3   3       38.97       38.06      3.14 o 
   0   3   3     2090.39     1915.74     47.83 o 
   1   3   3       53.63       63.59      4.05 o 
   2   3   3       53.19       57.11      4.69 o 
   3   3   3       40.79       25.03      2.61 o 
   4   3   3       25.95       22.44      2.09 o 
   5   3   3       31.05       43.95      2.04 o 
   6   3   3        2.55        3.28      0.78 o 
   7   3   3      144.27      142.90      4.22 o 
   8   3   3        1.55        1.30      0.77 o 
   9   3   3        8.86        7.96      1.84 o 
  10   3   3       10.13        8.88      1.40 o 
 -10   4   3       61.34       62.58      4.92 o 
  -9   4   3        4.82        5.41      0.97 o 
  -8   4   3        0.09        0.32      0.86 o 
  -7   4   3      532.24      519.17      9.50 o 
  -6   4   3        6.84        6.66      0.92 o 
  -5   4   3     1519.85     1625.12     22.53 o 
  -4   4   3       46.09       54.08      4.36 o 
  -3   4   3      396.05      351.10      8.41 o 
  -2   4   3     3113.92     3025.13     35.28 o 
  -1   4   3      102.65      120.72      5.65 o 
   0   4   3       74.96      103.53      5.29 o 
   1   4   3        1.60       -0.64      0.73 o 
   2   4   3      123.41      100.48      5.62 o 
   3   4   3      177.58      186.77      6.11 o 
   4   4   3      109.92      121.48      5.72 o 
   5   4   3      259.16      239.17      4.89 o 
   6   4   3       35.27       30.94      2.24 o 
   7   4   3        0.04        0.58      0.61 o 
   8   4   3       10.22       12.87      2.70 o 
   9   4   3        8.77        8.70      1.99 o 
 -10   5   3       39.53       35.45      2.62 o 
  -9   5   3      102.22       95.68      7.98 o 
  -8   5   3        0.32        1.41      1.01 o 
  -7   5   3      379.51      373.44      8.09 o 
  -6   5   3       31.27       33.55      1.73 o 
  -5   5   3        2.74        5.24      0.70 o 
  -4   5   3      127.75      131.91      3.88 o 
  -3   5   3        2.80        2.62      0.88 o 
  -2   5   3       28.89       61.26      4.32 o 
  -1   5   3      227.53      264.69      8.61 o 
   0   5   3       15.58        9.09      1.25 o 
   1   5   3      132.37      117.25      6.62 o 
   2   5   3        4.14        2.91      1.18 o 
   3   5   3      640.92      582.56     14.86 o 
   4   5   3        1.61        2.37      0.50 o 
   5   5   3      128.18      132.97      3.28 o 
   6   5   3       91.56       88.60      3.43 o 
   7   5   3        5.73        5.50      1.35 o 
   8   5   3       45.18       53.45      5.26 o 
   9   5   3        1.47        1.70      1.13 o 
 -10   6   3        0.87        0.24      0.29 o 
  -9   6   3       15.84       18.79      1.67 o 
  -8   6   3       38.30       42.11      2.72 o 
  -7   6   3        4.85        4.04      0.60 o 
  -6   6   3        0.57        0.81      0.66 o 
  -5   6   3        5.02        3.76      0.64 o 
  -4   6   3      774.16      762.49     20.29 o 
  -3   6   3      384.99      346.26     11.48 o 
  -2   6   3       18.47       22.11      2.78 o 
  -1   6   3     1505.72     1418.14     52.63 o 
   0   6   3       10.82       12.73      1.49 o 
   1   6   3      497.87      466.71     10.68 o 
   2   6   3       86.50       69.56      4.85 o 
   3   6   3      899.79      916.29      7.83 o 
   4   6   3      395.74      367.91      7.17 o 
   5   6   3       94.58      100.30      3.42 o 
   6   6   3      124.88      126.71      4.70 o 
   7   6   3       25.71       29.97      3.05 o 
   8   6   3       92.42      100.51      7.21 o 
   9   6   3        0.68       -0.12      0.83 o 
 -10   7   3        0.47        0.83      0.44 o 
  -9   7   3       79.45       67.97      3.62 o 
  -8   7   3       26.16       26.27      1.54 o 
  -7   7   3        0.44        1.51      0.50 o 
  -6   7   3     1130.23     1085.37     16.48 o 
  -5   7   3       63.32       62.37      2.37 o 
  -4   7   3      270.98      267.95      5.21 o 
  -3   7   3      651.40      665.22     10.66 o 
  -2   7   3       93.68       86.29      4.08 o 
  -1   7   3     1602.58     1494.40     47.11 o 
   0   7   3        1.51       -0.23      0.67 o 
   1   7   3      935.09      913.08     12.37 o 
   2   7   3      488.07      472.98      8.61 o 
   3   7   3      274.77      290.28      7.22 o 
   4   7   3      121.27      122.23      3.29 o 
   5   7   3       47.83       52.92      2.04 o 
   6   7   3      207.05      229.15      8.44 o 
   7   7   3        9.25        9.39      1.71 o 
   8   7   3        1.95        1.14      1.13 o 
   9   7   3        5.79        7.71      1.67 o 
  -9   8   3       22.91       16.41      1.63 o 
  -8   8   3        7.99        7.73      1.14 o 
  -7   8   3      229.19      218.56      5.30 o 
  -6   8   3      301.05      286.37      6.87 o 
  -5   8   3      103.54      100.40      3.44 o 
  -4   8   3     1570.86     1576.08     21.00 o 
  -3   8   3      423.90      425.55      6.57 o 
  -2   8   3     1022.18     1079.42     15.18 o 
  -1   8   3     1380.70     1480.75     19.16 o 
   0   8   3       97.76       95.84      2.84 o 
   1   8   3      927.44      980.39     21.98 o 
   2   8   3      672.29      653.24      8.29 o 
   3   8   3       49.80       52.06      2.36 o 
   4   8   3      109.10      108.03      3.28 o 
   5   8   3      198.82      214.94      4.61 o 
   6   8   3        0.79        0.75      0.56 o 
   7   8   3       68.47       72.96      4.56 o 
   8   8   3       38.64       50.04      3.20 o 
  -9   9   3        2.04        3.93      1.06 o 
  -8   9   3       76.16       69.93      3.05 o 
  -7   9   3       21.44       19.59      1.59 o 
  -6   9   3       10.02        8.71      1.18 o 
  -5   9   3      508.15      460.43      9.05 o 
  -4   9   3        4.45        3.68      0.62 o 
  -3   9   3      320.85      305.57      4.73 o 
  -2   9   3      745.85      731.74      9.85 o 
  -1   9   3       68.46       67.98      2.54 o 
   0   9   3     2537.55     2637.70     29.85 o 
   1   9   3        1.81        1.88      0.58 o 
   2   9   3       19.34       18.36      1.31 o 
   3   9   3     1112.33     1115.18     10.09 o 
   4   9   3       72.08       70.32      3.10 o 
   5   9   3      191.00      202.60      6.34 o 
   6   9   3       52.46       54.17      2.99 o 
   7   9   3       39.91       46.88      3.57 o 
   8   9   3       54.95       54.54      5.04 o 
  -8  10   3        9.27        8.35      1.03 o 
  -7  10   3        0.60        1.75      0.64 o 
  -6  10   3       34.76       33.29      2.18 o 
  -5  10   3       11.53       14.67      1.49 o 
  -4  10   3      180.80      184.11      4.33 o 
  -3  10   3      290.49      258.96      4.89 o 
  -2  10   3      461.83      490.38      6.16 o 
  -1  10   3      623.62      661.63      8.11 o 
   0  10   3      544.40      558.97      7.45 o 
   1  10   3      798.06      801.26     10.55 o 
   2  10   3     1313.27     1347.76     11.55 o 
   3  10   3        0.10        0.09      0.49 o 
   4  10   3      186.22      191.34      4.02 o 
   5  10   3      338.39      355.21      9.58 o 
   6  10   3        7.28        7.00      0.85 o 
   7  10   3       23.70       22.10      1.66 o 
   8  10   3       22.74       21.61      1.74 o 
  -8  11   3        0.35        0.86      0.62 o 
  -7  11   3        6.89        6.25      0.85 o 
  -6  11   3      465.45      443.34     12.40 o 
  -5  11   3        2.91        1.66      0.70 o 
  -4  11   3      126.06      107.72      4.58 o 
  -3  11   3      606.27      615.58      6.76 o 
  -2  11   3      123.90      125.70      3.72 o 
  -1  11   3     1422.48     1441.11     12.64 o 
   0  11   3      154.62      158.67      4.11 o 
   1  11   3       10.32       12.22      1.23 o 
   2  11   3      481.97      491.48      7.60 o 
   3  11   3        1.27        3.47      1.96 o 
   4  11   3       15.38       16.49      1.32 o 
   5  11   3        8.64        8.28      0.93 o 
   6  11   3       13.96       15.47      1.12 o 
   7  11   3        1.04        1.46      0.72 o 
  -7  12   3       40.93       36.00      1.59 o 
  -6  12   3       69.52       58.53      3.09 o 
  -5  12   3        4.29        4.85      0.87 o 
  -4  12   3      176.31      160.79      5.32 o 
  -3  12   3      180.45      182.55      3.55 o 
  -2  12   3       72.75       75.75      2.82 o 
  -1  12   3       61.00       56.56      2.49 o 
   0  12   3       13.74       14.91      1.34 o 
   1  12   3        2.89        3.17      0.94 o 
   2  12   3       28.57       27.65      1.81 o 
   3  12   3      155.91      150.50      4.65 o 
   4  12   3      171.36      172.21      4.81 o 
   5  12   3        0.20       -0.26      0.37 o 
   6  12   3       34.52       37.03      1.60 o 
  -6  13   3        3.55        1.02      0.39 o 
  -5  13   3        0.25        0.18      0.52 o 
  -4  13   3      100.11       93.38      3.71 o 
  -3  13   3        4.03        1.93      0.90 o 
  -2  13   3        7.77        8.93      0.95 o 
  -1  13   3        1.64        1.18      0.41 o 
   0  13   3       18.55       20.50      1.50 o 
   1  13   3        0.24        0.36      0.53 o 
   2  13   3        0.33       -0.55      0.55 o 
   3  13   3       10.46        9.36      1.03 o 
   4  13   3       64.85       69.40      4.25 o 
   5  13   3        1.50        1.44      0.48 o 
   6  13   3        0.07       -0.03      0.47 o 
  -5  14   3       61.36       54.75      3.07 o 
  -4  14   3      107.64       96.38      5.49 o 
  -3  14   3       75.33       70.85      5.92 o 
  -2  14   3      157.07      165.95      3.63 o 
  -1  14   3        2.59        4.67      0.69 o 
   0  14   3       54.37       55.51      2.30 o 
   1  14   3        0.08        0.70      0.62 o 
   2  14   3      314.02      304.99      9.63 o 
   3  14   3        0.30        0.56      0.40 o 
   4  14   3        1.02        2.12      0.47 o 
   5  14   3      107.90      107.27      5.83 o 
  -4  15   3       74.37       74.98      4.79 o 
  -3  15   3       19.65       14.40      2.37 o 
  -2  15   3       43.55       42.91      4.22 o 
  -1  15   3       10.72        8.02      0.74 o 
   0  15   3       19.94       19.00      1.20 o 
   1  15   3        9.16        9.18      0.95 o 
   2  15   3       36.58       39.20      1.86 o 
   3  15   3       22.83       21.78      1.30 o 
  -2  16   3       18.04       17.38      2.19 o 
  -1  16   3       48.34       42.39      3.45 o 
   0  16   3        0.28        0.81      0.44 o 
   1  16   3        0.33        0.33      0.44 o 
 -10   0   4        1.82        3.49      1.07 o 
  -9   0   4       70.78       65.87      4.51 o 
  -8   0   4      151.83      169.97      5.44 o 
  -7   0   4        0.04        0.56      0.50 o 
  -6   0   4      865.57      858.69     10.42 o 
  -5   0   4       21.57       26.38      2.05 o 
  -4   0   4      362.42      416.44     20.67 o 
  -3   0   4     3238.16     3318.53     46.14 o 
  -2   0   4       47.67       37.29      2.45 o 
  -1   0   4       81.82       70.96      4.10 o 
   0   0   4       66.12       62.00      3.99 o 
   1   0   4     2323.67     2441.73     88.96 o 
   2   0   4     2841.78     2687.39     32.18 o 
   3   0   4       48.60       55.88      5.26 o 
   4   0   4      279.32      267.68     21.26 o 
   5   0   4      112.47      116.55     13.71 o 
   6   0   4      295.54      291.84     30.00 o 
   7   0   4        1.55        3.50      1.31 o 
   8   0   4       10.94        8.25      1.73 o 
   9   0   4       20.45       19.53      2.39 o 
 -10   1   4        0.14        0.64      0.43 o 
  -9   1   4       20.37       19.23      1.76 o 
  -8   1   4       40.89       46.96      2.25 o 
  -7   1   4      104.13      106.92      3.90 o 
  -6   1   4       30.96       34.65      1.35 o 
  -5   1   4      615.06      687.13      5.55 o 
  -4   1   4      346.99      335.94      9.17 o 
  -3   1   4      297.82      326.99     10.25 o 
  -2   1   4       22.47       15.16      1.80 o 
  -1   1   4      945.77      915.47     19.55 o 
   0   1   4      410.01      450.74     14.80 o 
   1   1   4      134.06      159.03      4.88 o 
   2   1   4       28.95       16.30      1.76 o 
   3   1   4     1078.01     1034.71     20.29 o 
   4   1   4      167.73      166.19      5.62 o 
   5   1   4      121.97      124.31      5.22 o 
   6   1   4       81.58       88.27      6.89 o 
   7   1   4       31.96       34.74      2.55 o 
   8   1   4       62.56       64.33      4.52 o 
   9   1   4        0.08       -0.05      0.40 o 
 -10   2   4        0.05        0.59      0.41 o 
  -9   2   4      104.07      108.25      3.21 o 
  -8   2   4        1.35        0.29      0.37 o 
  -7   2   4       17.10       13.62      1.52 o 
  -6   2   4      114.02      134.87      3.59 o 
  -5   2   4      531.53      559.40      8.65 o 
  -4   2   4      365.54      353.71      9.21 o 
  -3   2   4     1010.78     1103.92     12.36 o 
  -2   2   4     2657.09     2666.70     35.10 o 
  -1   2   4     1046.40      999.67     18.39 o 
   0   2   4     3378.54     3295.01     46.21 o 
   1   2   4     1266.01     1208.81     19.32 o 
   2   2   4      732.56      703.22     16.13 o 
   3   2   4     1609.02     1589.10     35.15 o 
   4   2   4       44.16       47.93      2.95 o 
   5   2   4       17.02       14.81      1.56 o 
   6   2   4      121.79      130.47      4.85 o 
   7   2   4        5.38        4.44      1.02 o 
   8   2   4        6.79        7.41      1.80 o 
   9   2   4        1.19        1.39      0.77 o 
 -10   3   4        7.23        8.34      0.97 o 
  -9   3   4        0.21        0.43      0.37 o 
  -8   3   4        1.25        1.33      0.49 o 
  -7   3   4      231.62      220.36      5.94 o 
  -6   3   4       13.63       16.12      1.27 o 
  -5   3   4       60.20       61.43      2.52 o 
  -4   3   4      651.93      672.33     15.09 o 
  -3   3   4      698.85      701.96     10.04 o 
  -2   3   4      418.15      383.87      8.85 o 
  -1   3   4      814.51      901.22     32.65 o 
   0   3   4     1698.90     1563.89     25.17 o 
   1   3   4     2123.45     2093.72     43.64 o 
   2   3   4      540.24      604.79     27.53 o 
   3   3   4       29.81       30.67      1.79 o 
   4   3   4      506.80      511.38      8.42 o 
   5   3   4      207.31      216.69      5.42 o 
   6   3   4       23.08       21.16      1.99 o 
   7   3   4       12.24       11.82      1.55 o 
   8   3   4       38.68       42.29      2.73 o 
   9   3   4        0.81        0.69      0.71 o 
 -10   4   4        0.87        1.01      0.95 o 
  -9   4   4       56.82       59.26      2.77 o 
  -8   4   4       59.73       63.59      2.74 o 
  -7   4   4       15.98       16.75      1.70 o 
  -6   4   4      556.76      578.95     12.86 o 
  -5   4   4      197.38      200.60      4.66 o 
  -4   4   4        9.85        5.22      0.77 o 
  -3   4   4      536.67      568.09     14.85 o 
  -2   4   4      370.38      376.57      8.95 o 
  -1   4   4      460.42      513.65     30.54 o 
   0   4   4      327.86      339.10     24.41 o 
   1   4   4       75.66       65.81      4.74 o 
   2   4   4      212.83      214.34      9.28 o 
   3   4   4      151.14      149.32      3.71 o 
   4   4   4      247.02      228.19      5.90 o 
   5   4   4       44.48       46.50      3.14 o 
   6   4   4      156.36      160.53      4.52 o 
   7   4   4       23.79       23.52      2.31 o 
   8   4   4        0.90        1.37      0.90 o 
   9   4   4       62.99       59.70      4.31 o 
 -10   5   4        0.02        0.54      0.35 o 
  -9   5   4        0.78        0.56      0.34 o 
  -8   5   4      319.23      313.11      9.91 o 
  -7   5   4       91.30       95.34      3.20 o 
  -6   5   4       38.69       33.47      2.47 o 
  -5   5   4       64.41       68.96      2.86 o 
  -4   5   4       42.62       36.98      2.15 o 
  -3   5   4      319.77      325.38     11.56 o 
  -2   5   4      101.85      115.86      6.66 o 
  -1   5   4      608.57      583.97     14.52 o 
   0   5   4       63.57       53.85      4.46 o 
   1   5   4       12.74       15.62      2.35 o 
   2   5   4      377.09      350.34      8.94 o 
   3   5   4       18.50       19.03      1.39 o 
   4   5   4        4.24        4.89      0.71 o 
   5   5   4       84.04       87.53      4.38 o 
   6   5   4      163.41      179.19      5.76 o 
   7   5   4        8.63        9.77      1.50 o 
   8   5   4       15.17       17.53      2.93 o 
   9   5   4       27.35       25.55      2.75 o 
  -9   6   4        1.54        1.27      0.52 o 
  -8   6   4       21.99       19.42      1.73 o 
  -7   6   4        1.20        1.25      0.47 o 
  -6   6   4      274.05      261.20      6.98 o 
  -5   6   4      179.98      174.43      4.36 o 
  -4   6   4       27.10       30.80      1.79 o 
  -3   6   4      143.64      137.89      3.93 o 
  -2   6   4        2.92        6.51      1.62 o 
  -1   6   4      126.88      135.25      7.24 o 
   0   6   4        5.81        3.53      0.54 o 
   1   6   4       21.17       21.40      1.21 o 
   2   6   4        9.84        9.55      0.75 o 
   3   6   4       39.13       35.78      1.47 o 
   4   6   4      325.77      341.18      9.78 o 
   5   6   4       30.32       28.56      2.70 o 
   6   6   4        2.43        4.28      0.91 o 
   7   6   4        8.02        9.38      1.46 o 
   8   6   4        8.43        9.38      2.18 o 
   9   6   4       17.81       12.19      1.80 o 
  -9   7   4        3.46        4.40      1.15 o 
  -8   7   4        0.59        1.32      0.53 o 
  -7   7   4        2.60        4.46      1.45 o 
  -6   7   4       49.58       55.45      4.15 o 
  -5   7   4      182.82      189.14      7.14 o 
  -4   7   4       43.67       44.84      2.60 o 
  -3   7   4        9.30       12.81      1.26 o 
  -2   7   4        1.54        1.62      0.89 o 
  -1   7   4      358.47      371.21      5.09 o 
   0   7   4      260.00      279.31      4.03 o 
   1   7   4       61.47       67.28      2.01 o 
   2   7   4       25.47       21.32      1.33 o 
   3   7   4        9.73       11.26      1.24 o 
   4   7   4       40.15       44.17      2.00 o 
   5   7   4        9.66        9.51      1.33 o 
   6   7   4        9.37        8.69      1.25 o 
   7   7   4        0.06        0.00      0.66 o 
   8   7   4        0.22        1.72      1.20 o 
  -9   8   4       74.05       77.53      4.15 o 
  -8   8   4        0.97        3.51      1.45 o 
  -7   8   4       52.76       45.12      2.76 o 
  -6   8   4       35.82       37.48      2.70 o 
  -5   8   4       15.60       18.93      1.97 o 
  -4   8   4      639.68      674.83     14.53 o 
  -3   8   4      619.06      651.20     12.82 o 
  -2   8   4       33.30       38.67      1.80 o 
  -1   8   4      148.32      155.62      3.17 o 
   0   8   4      618.47      610.40      8.30 o 
   1   8   4      258.39      266.30      5.14 o 
   2   8   4      507.51      536.64     17.05 o 
   3   8   4        0.74        0.81      0.58 o 
   4   8   4        6.19        5.33      0.83 o 
   5   8   4      106.97      119.97      3.33 o 
   6   8   4        0.87        0.43      0.72 o 
   7   8   4        8.05        7.54      1.26 o 
   8   8   4        9.02        6.92      1.55 o 
  -9   9   4        0.41        0.11      0.50 o 
  -8   9   4        2.62        3.21      1.34 o 
  -7   9   4        0.01        0.25      1.14 o 
  -6   9   4        0.07        0.54      0.97 o 
  -5   9   4       27.85       25.01      1.70 o 
  -4   9   4       56.66       58.23      2.63 o 
  -3   9   4      134.68      119.16      2.82 o 
  -2   9   4       26.52       22.31      1.54 o 
  -1   9   4        0.78        0.67      0.48 o 
   0   9   4       21.31       22.25      1.54 o 
   1   9   4        0.86        1.45      0.75 o 
   2   9   4      121.68      118.69      3.42 o 
   3   9   4      116.14      114.56      4.03 o 
   4   9   4       19.53       18.47      1.41 o 
   5   9   4        4.30        3.45      0.63 o 
   6   9   4       35.25       38.01      2.86 o 
   7   9   4        1.25        0.63      0.46 o 
  -8  10   4        0.02        0.09      0.54 o 
  -7  10   4       14.65       14.20      1.21 o 
  -6  10   4        1.19       -0.07      0.50 o 
  -5  10   4       67.00       60.78      2.46 o 
  -4  10   4      519.15      492.37      7.62 o 
  -3  10   4      115.98      129.69      3.47 o 
  -2  10   4       25.98       24.88      1.70 o 
  -1  10   4      111.84      120.96      3.59 o 
   0  10   4        7.66        7.83      0.98 o 
   1  10   4      776.09      812.80      9.67 o 
   2  10   4      255.11      278.42     11.24 o 
   3  10   4        2.24        1.70      0.57 o 
   4  10   4       33.93       35.67      1.93 o 
   5  10   4       47.91       51.85      2.00 o 
   6  10   4        5.17        3.46      0.91 o 
   7  10   4       20.83       17.95      1.84 o 
  -7  11   4       33.60       30.04      1.49 o 
  -6  11   4      145.17      131.72      3.57 o 
  -5  11   4       34.08       37.82      2.06 o 
  -4  11   4        2.42        0.55      0.38 o 
  -3  11   4       27.19       30.74      1.52 o 
  -2  11   4      198.59      183.75      5.77 o 
  -1  11   4      367.03      356.32      6.38 o 
   0  11   4      196.14      206.42      4.87 o 
   1  11   4        4.73        3.91      0.78 o 
   2  11   4        1.05        0.97      0.45 o 
   3  11   4       12.94       12.04      1.29 o 
   4  11   4       76.84       85.04      4.28 o 
   5  11   4       30.66       33.38      1.92 o 
   6  11   4        5.69        5.89      1.24 o 
  -6  12   4       56.25       57.63      2.03 o 
  -5  12   4       15.04       10.35      1.25 o 
  -4  12   4        6.42        3.65      0.58 o 
  -3  12   4      112.04      126.17      4.30 o 
  -2  12   4       33.42       29.36      1.78 o 
  -1  12   4       11.88       12.74      1.21 o 
   0  12   4      165.07      172.31      6.42 o 
   1  12   4       12.11       12.73      1.25 o 
   2  12   4        1.77        0.99      0.50 o 
   3  12   4       64.57       61.38      2.78 o 
   4  12   4       78.61       85.71      3.10 o 
   5  12   4       47.54       46.00      2.40 o 
   6  12   4       15.15       14.45      1.42 o 
  -6  13   4      101.26       99.93      4.78 o 
  -5  13   4       39.05       40.43      2.01 o 
  -4  13   4       87.23       79.61      5.84 o 
  -3  13   4        1.67        2.26      0.63 o 
  -2  13   4        9.47       10.86      1.02 o 
  -1  13   4      154.82      167.54      4.02 o 
   0  13   4       41.77       44.75      2.11 o 
   1  13   4        0.62        1.27      0.43 o 
   2  13   4      146.82      149.46      4.15 o 
   3  13   4       40.90       43.53      1.85 o 
   4  13   4        7.36        8.67      0.94 o 
   5  13   4       10.39       10.08      1.24 o 
  -5  14   4        4.26        5.39      1.31 o 
  -4  14   4       12.43       15.21      2.23 o 
  -3  14   4      157.49      153.89      7.82 o 
  -2  14   4       33.76       34.07      1.93 o 
  -1  14   4        5.26        8.69      0.83 o 
   0  14   4      271.02      289.27      4.85 o 
   1  14   4       22.11       22.62      1.50 o 
   2  14   4       10.22       12.28      1.08 o 
   3  14   4      132.47      148.64      6.71 o 
   4  14   4       32.58       30.76      3.42 o 
  -3  15   4       72.15       74.97      4.62 o 
  -2  15   4      262.22      268.96      9.36 o 
  -1  15   4      111.53      117.37      3.19 o 
   0  15   4       93.17      104.67      2.87 o 
   1  15   4      236.05      257.56     13.01 o 
   2  15   4       89.95       92.86      3.33 o 
 -10   1   5        7.30        6.34      0.81 o 
  -9   1   5       12.18       10.26      0.91 o 
  -8   1   5       34.67       41.24      2.06 o 
  -7   1   5        1.72        3.34      0.54 o 
  -6   1   5       11.33       12.35      1.11 o 
  -5   1   5        3.29        5.44      0.71 o 
  -4   1   5       19.22       16.85      1.29 o 
  -3   1   5        7.15        4.77      0.67 o 
  -2   1   5      168.02      175.02      6.59 o 
  -1   1   5      226.42      232.88      9.09 o 
   0   1   5      561.62      515.36     21.16 o 
   1   1   5       59.66       45.61      4.01 o 
   2   1   5       10.60       13.91      0.88 o 
   3   1   5       33.38       28.33      1.48 o 
   4   1   5       80.08       83.55      4.11 o 
   5   1   5       89.00       88.19      4.01 o 
   6   1   5        2.17        1.60      0.75 o 
   7   1   5        8.66        8.73      1.31 o 
   8   1   5        0.16        0.19      0.51 o 
   9   1   5        0.00       -0.16      0.36 o 
 -10   2   5       11.88       11.21      1.94 o 
  -9   2   5        2.79        3.37      0.65 o 
  -8   2   5      120.38      115.79      3.47 o 
  -7   2   5        4.22        3.30      0.61 o 
  -6   2   5        6.60        7.53      1.06 o 
  -5   2   5       32.70       27.44      1.56 o 
  -4   2   5        4.80        4.92      0.71 o 
  -3   2   5      236.97      240.93      4.40 o 
  -2   2   5      374.28      365.39      8.36 o 
  -1   2   5      229.84      228.54      7.72 o 
   0   2   5        4.30        2.05      1.05 o 
   1   2   5      157.27      155.10      3.61 o 
   2   2   5      596.54      561.38      7.46 o 
   3   2   5      432.48      433.25      8.47 o 
   4   2   5       19.46       21.63      1.38 o 
   5   2   5        2.89        4.21      0.99 o 
   6   2   5        9.57        9.18      1.36 o 
   7   2   5        1.44        1.95      0.64 o 
   8   2   5        2.62        2.25      0.70 o 
   9   2   5        0.68       -0.26      0.32 o 
 -10   3   5        0.65        0.99      0.59 o 
  -9   3   5       76.14       90.31      2.70 o 
  -8   3   5        4.18        2.72      0.60 o 
  -7   3   5        1.39        1.35      0.75 o 
  -6   3   5      702.47      757.72     15.56 o 
  -5   3   5        8.09        5.55      0.85 o 
  -4   3   5      752.12      752.18      9.36 o 
  -3   3   5        7.46        5.70      0.73 o 
  -2   3   5      153.83      159.20      3.49 o 
  -1   3   5       76.97       71.84      4.56 o 
   0   3   5        6.15        4.44      0.76 o 
   1   3   5       35.25       26.87      1.58 o 
   2   3   5      116.61      118.59      2.60 o 
   3   3   5       30.31       25.86      1.48 o 
   4   3   5      110.26      104.62      3.04 o 
   5   3   5        0.68        1.11      0.64 o 
   6   3   5       68.28       67.82      3.60 o 
   7   3   5        0.22        1.46      0.67 o 
   8   3   5        1.98        0.74      0.43 o 
  -9   4   5        0.60        0.78      0.50 o 
  -8   4   5       62.60       68.17      3.55 o 
  -7   4   5        7.70        5.73      1.26 o 
  -6   4   5      302.63      308.49      8.18 o 
  -5   4   5      206.30      213.09      6.34 o 
  -4   4   5      173.34      176.22      3.92 o 
  -3   4   5      107.17      112.49      3.29 o 
  -2   4   5        0.46        0.86      0.41 o 
  -1   4   5       39.68       54.17      2.73 o 
   0   4   5      184.72      185.52      4.03 o 
   1   4   5      102.24       95.97      2.86 o 
   2   4   5        0.60        1.25      0.81 o 
   3   4   5      101.99      105.13      2.60 o 
   4   4   5       52.61       44.57      2.04 o 
   5   4   5        3.18        4.42      0.79 o 
   6   4   5       35.05       31.77      2.16 o 
   7   4   5        0.07        0.67      0.74 o 
   8   4   5       25.48       24.29      1.83 o 
  -9   5   5        2.55        2.06      0.78 o 
  -8   5   5       16.63       20.92      1.99 o 
  -7   5   5      102.27      105.59      4.82 o 
  -6   5   5       83.78       84.16      4.39 o 
  -5   5   5      252.53      247.86      6.10 o 
  -4   5   5        9.75        7.69      1.13 o 
  -3   5   5      166.67      166.14      3.45 o 
  -2   5   5      209.53      183.00      3.14 o 
  -1   5   5      274.63      262.13      4.79 o 
   0   5   5      292.49      284.32      4.69 o 
   1   5   5        9.60        5.38      0.59 o 
   2   5   5       80.10       71.88      2.65 o 
   3   5   5       13.32       12.04      0.90 o 
   4   5   5       67.62       61.33      2.28 o 
   5   5   5        7.41        7.77      1.22 o 
   6   5   5       26.76       28.47      2.61 o 
   7   5   5       19.92       23.43      2.21 o 
   8   5   5       10.80        8.25      1.71 o 
  -9   6   5        0.12        0.46      0.52 o 
  -8   6   5       34.56       32.46      3.51 o 
  -7   6   5       70.05       73.55      5.99 o 
  -6   6   5       50.81       60.19      5.69 o 
  -5   6   5      582.98      556.90     15.77 o 
  -4   6   5      109.97       92.59      3.77 o 
  -3   6   5       64.01       62.17      1.99 o 
  -2   6   5      541.00      521.43      5.57 o 
  -1   6   5      369.19      328.34      5.01 o 
   0   6   5       49.96       58.92      1.88 o 
   1   6   5        1.37        0.26      0.37 o 
   2   6   5      431.02      429.52     12.70 o 
   3   6   5       25.11       31.91      2.58 o 
   4   6   5       33.35       32.41      2.20 o 
   5   6   5       29.60       31.34      2.90 o 
   6   6   5        1.16        1.04      0.75 o 
   7   6   5       31.42       32.04      2.38 o 
   8   6   5        0.66       -1.01      1.01 o 
  -9   7   5        8.17        8.25      1.32 o 
  -8   7   5       85.69       91.48      5.53 o 
  -7   7   5       57.20       65.63      5.46 o 
  -6   7   5       66.06       74.73      6.20 o 
  -5   7   5      229.39      229.79      9.15 o 
  -4   7   5        2.36        1.71      0.48 o 
  -3   7   5     1169.78     1086.11     20.12 o 
  -2   7   5       86.00       94.96      2.50 o 
  -1   7   5       32.17       30.39      1.44 o 
   0   7   5      892.39      861.88     21.09 o 
   1   7   5      176.03      186.41      5.73 o 
   2   7   5        6.02        7.34      0.77 o 
   3   7   5      118.22      120.37      8.15 o 
   4   7   5      171.47      178.65      9.15 o 
   5   7   5        4.04        3.70      1.09 o 
   6   7   5       31.71       33.64      2.72 o 
   7   7   5       70.53       65.72      5.34 o 
  -9   8   5        1.18        0.48      0.36 o 
  -8   8   5       15.27       16.00      2.20 o 
  -7   8   5      110.00      128.64      7.10 o 
  -6   8   5        5.02        4.65      1.68 o 
  -5   8   5      203.62      202.01      6.95 o 
  -4   8   5      109.23      113.72      8.17 o 
  -3   8   5       18.42       20.33      1.43 o 
  -2   8   5       88.24       82.63      3.48 o 
  -1   8   5      276.57      269.59      6.03 o 
   0   8   5        3.66        3.95      1.03 o 
   1   8   5      283.47      314.72     11.05 o 
   2   8   5      178.86      168.76      3.72 o 
   3   8   5       61.33       69.54      5.43 o 
   4   8   5      226.92      265.88     10.56 o 
   5   8   5      194.30      192.17      8.93 o 
   6   8   5        6.76        6.00      1.24 o 
   7   8   5       35.31       31.53      4.92 o 
  -8   9   5       33.92       36.70      2.84 o 
  -7   9   5       10.75       12.43      1.99 o 
  -6   9   5      112.66      121.32      5.66 o 
  -5   9   5      241.50      227.32      9.19 o 
  -4   9   5       16.81       17.61      1.36 o 
  -3   9   5      448.29      445.71     24.15 o 
  -2   9   5     1093.25     1045.68     38.43 o 
  -1   9   5      358.99      358.48      8.66 o 
   0   9   5      524.80      550.84     14.04 o 
   1   9   5      821.40      840.72     17.21 o 
   2   9   5      421.26      451.69      8.08 o 
   3   9   5      825.13      901.52     33.47 o 
   4   9   5        2.56        2.95      0.62 o 
   5   9   5       42.26       43.70      2.66 o 
   6   9   5      128.26      136.96      3.89 o 
   7   9   5        3.16        2.42      0.69 o 
  -7  10   5       59.90       58.47      3.72 o 
  -6  10   5        5.82        9.36      1.26 o 
  -5  10   5      113.88      117.98      3.38 o 
  -4  10   5      374.63      342.08     12.47 o 
  -3  10   5        6.28       11.12      2.47 o 
  -2  10   5      102.91       99.91      4.46 o 
  -1  10   5      812.41      870.12     12.74 o 
   0  10   5        5.65        4.85      0.81 o 
   1  10   5      449.57      449.07      8.93 o 
   2  10   5       39.69       45.86      2.16 o 
   3  10   5        3.06        3.42      0.68 o 
   4  10   5      122.47      130.15      3.36 o 
   5  10   5        2.46        3.37      0.72 o 
   6  10   5        4.17        3.91      0.89 o 
  -6  11   5        9.34        5.94      0.86 o 
  -5  11   5        0.45        0.52      0.36 o 
  -4  11   5        5.57        3.48      0.76 o 
  -3  11   5       79.89       83.10      3.69 o 
  -2  11   5        0.77        0.60      0.42 o 
  -1  11   5      137.84      158.28      4.26 o 
   0  11   5       38.74       48.57      2.32 o 
   1  11   5      307.80      302.64      5.63 o 
   2  11   5       46.37       51.80      2.20 o 
   3  11   5       99.47      105.98      3.09 o 
   4  11   5      212.78      230.45      5.32 o 
   5  11   5        4.61        6.40      1.13 o 
  -6  12   5       17.21       10.00      1.43 o 
  -5  12   5       95.80       91.34      5.38 o 
  -4  12   5        1.20        2.86      0.71 o 
  -3  12   5        0.50        0.86      0.50 o 
  -2  12   5       71.76       79.88      2.66 o 
  -1  12   5       11.76        9.89      1.01 o 
   0  12   5       55.89       60.06      2.40 o 
   1  12   5        2.37        3.59      0.71 o 
   2  12   5       23.27       23.40      1.59 o 
   3  12   5       15.84       18.52      1.21 o 
   4  12   5       27.17       25.69      1.51 o 
   5  12   5       22.49       21.59      1.70 o 
  -5  13   5        5.57        7.00      1.37 o 
  -4  13   5       10.29       13.78      1.01 o 
  -3  13   5       31.24       24.79      2.25 o 
  -2  13   5       37.40       43.21      2.31 o 
  -1  13   5       14.93       21.39      1.31 o 
   0  13   5       31.40       28.99      1.52 o 
   1  13   5        7.75        9.49      0.85 o 
   2  13   5        8.11        7.48      0.73 o 
   3  13   5       46.67       46.56      1.94 o 
  -4  14   5      148.96      141.73      5.50 o 
  -3  14   5       41.45       44.79      3.61 o 
  -2  14   5       39.56       33.21      1.71 o 
  -1  14   5        0.10       -0.40      0.51 o 
   0  14   5        9.37       10.01      0.78 o 
   1  14   5       22.81       25.57      2.17 o 
   2  14   5       25.80       26.79      1.27 o 
  -8   0   6       46.69       43.86      3.14 o 
  -7   0   6        1.99        0.73      0.77 o 
  -6   0   6        0.20        0.03      0.55 o 
  -5   0   6      299.29      326.41      8.97 o 
  -4   0   6       72.19       75.40      4.16 o 
  -3   0   6      219.23      219.34      6.81 o 
  -2   0   6       51.74       45.22      2.39 o 
  -1   0   6       11.75       14.08      1.38 o 
   0   0   6      987.36      986.58     23.64 o 
   1   0   6        1.12        0.42      0.34 o 
   2   0   6       80.32       73.97      3.08 o 
   3   0   6       80.77       83.11      5.06 o 
   4   0   6      397.77      380.72     11.54 o 
   5   0   6        0.05        1.45      0.97 o 
   6   0   6       44.12       40.71      3.84 o 
   7   0   6       59.24       64.44      4.34 o 
   8   0   6        0.29       -0.66      0.66 o 
  -9   1   6        7.28        6.64      0.77 o 
  -8   1   6       17.13       16.29      1.51 o 
  -7   1   6       96.41      109.51      4.01 o 
  -6   1   6       97.01      107.84      4.18 o 
  -5   1   6       97.05       91.76      3.57 o 
  -4   1   6      414.72      417.73      7.80 o 
  -3   1   6      437.22      434.40      5.41 o 
  -2   1   6      546.02      552.45      6.80 o 
  -1   1   6      934.73      947.10      7.55 o 
   0   1   6       60.56       59.58      1.71 o 
   1   1   6      319.44      319.96      3.90 o 
   2   1   6     1021.12     1029.14     21.24 o 
   3   1   6       49.92       44.17      2.59 o 
   4   1   6      176.66      175.47      4.24 o 
   5   1   6       57.55       61.47      3.35 o 
   6   1   6        0.01        0.06      0.62 o 
   7   1   6       40.91       40.66      2.43 o 
   8   1   6        2.94        2.11      0.57 o 
  -9   2   6        2.48        2.81      0.69 o 
  -8   2   6       31.97       38.51      2.35 o 
  -7   2   6       25.33       25.11      1.58 o 
  -6   2   6      338.70      365.76      7.65 o 
  -5   2   6      131.62      128.00      5.02 o 
  -4   2   6       61.87       61.74      2.33 o 
  -3   2   6      730.08      706.84      7.49 o 
  -2   2   6      422.86      396.75      6.22 o 
  -1   2   6        2.09        1.23      0.36 o 
   0   2   6      253.67      244.83      4.59 o 
   1   2   6      353.06      357.68      4.84 o 
   2   2   6       76.28       77.69      2.34 o 
   3   2   6       20.72       23.72      1.52 o 
   4   2   6      167.15      151.07      4.01 o 
   5   2   6       19.54       17.76      1.81 o 
   6   2   6       41.13       43.06      2.75 o 
   7   2   6        5.70        4.24      1.06 o 
   8   2   6        0.03        0.08      0.43 o 
  -9   3   6       14.95       19.72      1.92 o 
  -8   3   6      189.29      213.31      5.59 o 
  -7   3   6       41.62       50.93      3.04 o 
  -6   3   6        2.66        5.37      0.78 o 
  -5   3   6      348.44      397.05      7.96 o 
  -4   3   6      414.74      432.13      7.23 o 
  -3   3   6      224.59      201.26      4.11 o 
  -2   3   6      165.04      181.85      3.66 o 
  -1   3   6      604.34      608.02     11.26 o 
   0   3   6      224.04      225.29      5.42 o 
   1   3   6      190.94      193.60      4.13 o 
   2   3   6      123.98      103.50      3.06 o 
   3   3   6        5.42        2.17      0.64 o 
   4   3   6      118.02      116.06      3.57 o 
   5   3   6        2.74        2.79      0.87 o 
   6   3   6        3.90        4.09      0.82 o 
   7   3   6       16.30       13.99      1.97 o 
  -9   4   6       40.68       42.36      2.79 o 
  -8   4   6        4.27        4.89      1.33 o 
  -7   4   6      168.17      170.94      8.43 o 
  -6   4   6       51.08       43.50      4.48 o 
  -5   4   6      167.80      153.70      4.84 o 
  -4   4   6       81.10       78.48      2.75 o 
  -3   4   6        4.03        4.75      0.70 o 
  -2   4   6       59.73       50.99      2.09 o 
  -1   4   6        9.05       12.35      0.97 o 
   0   4   6       37.96       44.57      1.86 o 
   1   4   6      215.17      210.19      4.68 o 
   2   4   6        2.86        3.14      0.56 o 
   3   4   6      174.61      181.40      3.83 o 
   4   4   6       74.45       75.10      2.98 o 
   5   4   6       16.33       14.36      1.22 o 
   6   4   6        5.56        4.31      1.02 o 
   7   4   6        7.25        7.62      1.14 o 
  -9   5   6        6.47        7.89      1.20 o 
  -8   5   6       17.38       16.28      2.33 o 
  -7   5   6       34.26       42.76      4.22 o 
  -6   5   6       14.88       11.17      2.33 o 
  -5   5   6      204.57      185.32      9.32 o 
  -4   5   6       11.50       10.77      1.12 o 
  -3   5   6       53.93       53.91      2.53 o 
  -2   5   6      131.89      134.17      3.15 o 
  -1   5   6       20.28       24.60      1.42 o 
   0   5   6       32.40       25.18      1.30 o 
   1   5   6        4.93        4.86      0.68 o 
   2   5   6       49.81       54.00      2.65 o 
   3   5   6       11.78       11.20      1.01 o 
   4   5   6       10.94       10.10      1.15 o 
   5   5   6      162.13      158.61     20.44 o 
   6   5   6        0.07        0.70      1.09 o 
   7   5   6        5.50        5.99      1.55 o 
  -9   6   6        0.23        0.23      0.53 o 
  -8   6   6       11.44        9.53      1.72 o 
  -7   6   6       18.66       14.67      2.43 o 
  -6   6   6        3.22        4.94      1.67 o 
  -5   6   6       35.34       39.41      2.83 o 
  -4   6   6       13.79       17.24      2.78 o 
  -3   6   6       90.38       97.04      3.62 o 
  -2   6   6       33.60       39.09      1.63 o 
  -1   6   6        9.29        7.72      1.04 o 
   0   6   6       22.06       21.10      1.29 o 
   1   6   6        5.99        6.32      0.76 o 
   2   6   6        2.08        1.38      0.40 o 
   3   6   6       11.88       11.67      1.25 o 
   4   6   6       19.07       16.19      1.84 o 
   5   6   6        9.65       13.94      2.48 o 
   6   6   6       16.24       12.43      2.67 o 
   7   6   6       12.15       11.88      1.02 o 
  -8   7   6       18.24       21.55      2.29 o 
  -7   7   6        6.75        9.83      1.90 o 
  -6   7   6        5.80        7.32      1.79 o 
  -5   7   6       34.62       34.88      2.70 o 
  -4   7   6       12.26       18.60      2.80 o 
  -3   7   6      110.46      127.95      3.79 o 
  -2   7   6        2.13        3.11      0.55 o 
  -1   7   6       74.23       82.48      3.19 o 
   0   7   6      112.90      112.64      3.34 o 
   1   7   6        0.33        1.22      0.52 o 
   2   7   6       25.84       24.76      1.59 o 
   3   7   6       34.98       36.82      2.18 o 
   4   7   6        4.07        2.54      0.85 o 
   5   7   6        0.00        0.02      0.54 o 
   6   7   6       12.69       13.69      1.28 o 
  -8   8   6       15.39       15.78      1.73 o 
  -7   8   6       40.93       39.75      1.97 o 
  -6   8   6        0.52        0.48      0.92 o 
  -5   8   6       27.59       32.42      2.58 o 
  -4   8   6      138.36      143.08      5.50 o 
  -3   8   6       50.88       56.57      3.43 o 
  -2   8   6        0.05        0.51      0.58 o 
  -1   8   6        5.50        6.08      0.99 o 
   0   8   6       13.52       10.44      1.24 o 
   1   8   6      100.73       94.83      3.32 o 
   2   8   6       28.57       27.90      1.60 o 
   3   8   6       22.87       22.34      1.40 o 
   4   8   6       29.33       28.42      2.15 o 
   5   8   6       12.43       12.95      1.36 o 
   6   8   6        1.48        1.43      0.45 o 
  -7   9   6        0.02       -0.66      0.74 o 
  -6   9   6        5.16        6.38      1.22 o 
  -5   9   6        3.08        4.37      0.73 o 
  -4   9   6       27.37       37.02      2.06 o 
  -3   9   6        7.16        8.71      1.86 o 
  -2   9   6       73.27       60.64      3.45 o 
  -1   9   6        1.81        0.71      0.57 o 
   0   9   6        6.97        7.73      1.17 o 
   1   9   6       92.03       91.89      3.78 o 
   2   9   6       33.63       38.88      1.86 o 
   3   9   6        2.69        2.04      0.47 o 
   4   9   6        3.04        3.41      0.81 o 
   5   9   6        0.70        0.53      0.40 o 
  -6  10   6        7.47        7.56      0.74 o 
  -5  10   6       54.04       54.11      2.28 o 
  -4  10   6       35.98       39.37      3.83 o 
  -3  10   6       29.94       22.10      3.45 o 
  -2  10   6       37.74       37.24      3.57 o 
  -1  10   6        2.98        1.99      0.96 o 
   0  10   6       51.43       54.20      2.67 o 
   1  10   6      242.45      267.58      6.18 o 
   2  10   6        3.38        3.73      0.76 o 
   3  10   6       46.75       50.93      1.94 o 
   4  10   6       20.33       20.56      1.84 o 
   5  10   6        0.33        0.17      0.49 o 
  -5  11   6        0.36        0.44      0.57 o 
  -4  11   6      134.53      107.56     12.66 o 
  -3  11   6        2.85        0.89      0.53 o 
  -2  11   6        4.01        1.83      1.32 o 
  -1  11   6       76.45       68.68      4.96 o 
   0  11   6        0.50        0.88      0.55 o 
   1  11   6       11.53       13.25      1.34 o 
   2  11   6       12.98       13.97      1.02 o 
   3  11   6       14.35       14.80      1.18 o 
   4  11   6        1.76        2.03      0.91 o 
  -4  12   6       17.11       21.17      1.16 o 
  -3  12   6       74.49       69.09      6.00 o 
  -2  12   6       17.15       17.81      1.47 o 
  -1  12   6       61.84       58.05      2.72 o 
   0  12   6       31.82       42.53      2.84 o 
   1  12   6        4.69        7.17      1.15 o 
   2  12   6        4.83        3.74      0.50 o 
   3  12   6        6.01        9.61      1.21 o 
  -3  13   6        3.79        3.82      0.49 o 
  -2  13   6      198.63      199.80      9.58 o 
  -1  13   6       19.76       17.50      1.28 o 
   0  13   6        0.50        0.69      0.38 o 
   1  13   6      161.30      176.06      3.81 o 
   2  13   6       21.30       23.22      1.50 o 
  -8   1   7        0.72        1.11      0.59 o 
  -7   1   7       23.24       19.07      1.57 o 
  -6   1   7       23.98       30.05      2.15 o 
  -5   1   7        0.44        0.38      0.44 o 
  -4   1   7      196.99      197.59      4.48 o 
  -3   1   7       19.35       15.15      1.17 o 
  -2   1   7        8.59        9.00      0.98 o 
  -1   1   7      301.24      273.44      4.96 o 
   0   1   7        5.68        6.39      0.82 o 
   1   1   7       18.78       20.09      1.28 o 
   2   1   7        1.28        0.17      0.51 o 
   3   1   7       17.62       15.70      1.66 o 
   4   1   7       48.77       41.40      2.05 o 
   5   1   7        2.63        3.68      0.88 o 
   6   1   7        4.89        5.72      0.96 o 
   7   1   7        0.27        1.10      0.66 o 
  -8   2   7       16.01       23.45      2.24 o 
  -7   2   7       51.28       55.22      2.56 o 
  -6   2   7        8.85       11.94      1.39 o 
  -5   2   7      164.76      179.32      5.40 o 
  -4   2   7       16.46       17.09      1.36 o 
  -3   2   7      350.13      363.08      7.42 o 
  -2   2   7       10.23        7.94      1.19 o 
  -1   2   7      175.19      169.58      3.88 o 
   0   2   7        0.49        0.62      0.36 o 
   1   2   7        0.39        1.10      0.49 o 
   2   2   7      100.04       96.83      3.20 o 
   3   2   7       46.78       39.68      2.04 o 
   4   2   7       24.11       26.83      1.68 o 
   5   2   7       30.47       26.29      2.05 o 
   6   2   7        2.06        0.80      0.47 o 
   7   2   7        0.15       -0.51      0.51 o 
  -8   3   7        0.89        0.96      0.66 o 
  -7   3   7      107.14      110.34      5.92 o 
  -6   3   7        8.70        9.06      1.19 o 
  -5   3   7      110.13      109.62      4.65 o 
  -4   3   7       61.50       70.55      2.76 o 
  -3   3   7        0.68        0.73      0.48 o 
  -2   3   7        0.60        1.83      0.56 o 
  -1   3   7        4.97        5.61      0.80 o 
   0   3   7       17.10       13.89      1.09 o 
   1   3   7       41.34       39.02      2.16 o 
   2   3   7        0.08        0.53      0.49 o 
   3   3   7       30.74       25.07      1.65 o 
   4   3   7        0.12        0.59      0.40 o 
   5   3   7        5.11        4.60      0.93 o 
   6   3   7        1.18        0.79      0.45 o 
  -8   4   7       20.64       21.35      2.15 o 
  -7   4   7        8.75        6.71      1.49 o 
  -6   4   7      148.75      151.13      7.73 o 
  -5   4   7      205.82      205.52      5.56 o 
  -4   4   7      192.48      187.91      4.52 o 
  -3   4   7        4.75        3.06      0.70 o 
  -2   4   7       30.03       30.41      1.88 o 
  -1   4   7      385.77      381.87      6.54 o 
   0   4   7        1.86        0.76      0.39 o 
   1   4   7       51.15       52.85      2.49 o 
   2   4   7      112.64      105.87      3.52 o 
   3   4   7        4.38        3.50      0.70 o 
   4   4   7        6.62        8.69      0.99 o 
   5   4   7       49.72       46.34      3.91 o 
   6   4   7        2.54        3.44      1.11 o 
  -8   5   7       15.96       16.01      1.81 o 
  -7   5   7        0.89        0.36      0.67 o 
  -6   5   7       48.33       39.77      3.88 o 
  -5   5   7       22.14       27.09      1.94 o 
  -4   5   7        1.40        0.76      0.49 o 
  -3   5   7      308.48      281.50      5.68 o 
  -2   5   7      161.33      164.61      3.66 o 
  -1   5   7       44.18       50.09      2.02 o 
   0   5   7      249.00      239.38      3.99 o 
   1   5   7       79.22       74.08      3.05 o 
   2   5   7        8.39        9.44      1.15 o 
   3   5   7       81.72       84.37      3.12 o 
   4   5   7       13.13       12.46      1.54 o 
   5   5   7        3.14        1.90      1.14 o 
   6   5   7        0.89        1.10      0.72 o 
  -8   6   7        0.03        0.23      0.44 o 
  -7   6   7       75.68       88.77      4.87 o 
  -6   6   7       30.19       21.68      2.69 o 
  -5   6   7        3.40        2.41      0.63 o 
  -4   6   7      281.14      279.74      5.40 o 
  -3   6   7      176.18      165.79      5.07 o 
  -2   6   7      105.74      112.69      3.03 o 
  -1   6   7      227.52      194.94      4.02 o 
   0   6   7       95.88       92.52      3.19 o 
   1   6   7      219.07      214.51      4.16 o 
   2   6   7       76.39       74.61      3.08 o 
   3   6   7        0.76        1.65      0.61 o 
   4   6   7       11.22       10.69      2.07 o 
   5   6   7       35.28       41.25      3.53 o 
   6   6   7        4.80        4.34      0.99 o 
  -7   7   7        0.27        1.47      0.52 o 
  -6   7   7       43.97       47.62      3.77 o 
  -5   7   7      157.50      151.43      4.86 o 
  -4   7   7       31.26       29.06      2.75 o 
  -3   7   7       30.06       29.44      2.41 o 
  -2   7   7      189.32      165.22      6.90 o 
  -1   7   7        2.55        3.05      0.76 o 
   0   7   7      151.93      148.00      4.03 o 
   1   7   7       70.59       68.70      2.39 o 
   2   7   7        2.93        3.81      0.83 o 
   3   7   7      147.45      147.54      7.90 o 
   4   7   7       25.48       26.56      3.21 o 
   5   7   7       15.50       17.42      2.22 o 
  -7   8   7       52.24       49.09      2.81 o 
  -6   8   7        0.13        0.21      0.68 o 
  -5   8   7       38.33       42.32      2.65 o 
  -4   8   7      137.12      110.49      4.14 o 
  -3   8   7       78.97       69.33      4.89 o 
  -2   8   7      204.14      174.38      5.57 o 
  -1   8   7      433.20      421.67      9.50 o 
   0   8   7        9.67        6.82      0.95 o 
   1   8   7      127.28      113.23      3.39 o 
   2   8   7      335.77      364.77     10.53 o 
   3   8   7        0.04       -1.43      1.43 o 
   4   8   7      112.48      127.85      6.38 o 
   5   8   7       12.48       13.13      1.76 o 
  -6   9   7       99.63       90.76      6.43 o 
  -5   9   7       17.64       15.82      1.53 o 
  -4   9   7      100.59       92.35      4.44 o 
  -3   9   7      242.35      238.61      8.41 o 
  -2   9   7       26.02       26.15      2.08 o 
  -1   9   7        5.93        5.16      1.14 o 
   0   9   7      110.23      105.94      3.81 o 
   1   9   7        5.04        5.63      0.77 o 
   2   9   7       20.05       23.42      1.32 o 
   3   9   7        2.40        1.72      1.22 o 
   4   9   7       56.54       63.98      4.07 o 
  -5  10   7       52.37       44.00      1.75 o 
  -4  10   7       60.24       67.18      6.42 o 
  -3  10   7       37.12       39.06      4.76 o 
  -2  10   7       59.16       64.95      5.52 o 
  -1  10   7       67.52       61.08      4.89 o 
   0  10   7        0.21        1.35      0.56 o 
   1  10   7        0.96        0.27      0.38 o 
   2  10   7      140.58      143.15      5.88 o 
   3  10   7        6.80        8.97      1.87 o 
  -4  11   7       12.74       13.25      1.03 o 
  -3  11   7       40.92       32.15      2.56 o 
  -2  11   7       87.21       96.18      9.79 o 
  -1  11   7        0.06        0.68      0.60 o 
   0  11   7      139.95      142.02      4.44 o 
   1  11   7       36.89       36.56      1.51 o 
   2  11   7        8.04        6.46      1.35 o 
  -3  12   7       16.92       12.95      0.91 o 
  -2  12   7       16.20       15.96      1.31 o 
  -1  12   7       63.59       73.38      3.44 o 
   0  12   7       93.29       92.37      2.21 o 
   1  12   7       18.00       24.88      2.35 o 
  -7   0   8        0.82        1.61      0.73 o 
  -6   0   8       46.54       54.67      3.72 o 
  -5   0   8      138.12      139.25      6.42 o 
  -4   0   8       22.20       26.26      2.95 o 
  -3   0   8      150.23      162.74      7.31 o 
  -2   0   8      916.66      931.09     17.30 o 
  -1   0   8        9.98        8.11      1.68 o 
   0   0   8      508.76      513.05     12.85 o 
   1   0   8      618.73      607.28     14.01 o 
   2   0   8       12.06        9.40      1.58 o 
   3   0   8      524.49      505.45      7.95 o 
   4   0   8       29.72       33.20      1.91 o 
   5   0   8       53.33       46.87      3.15 o 
  -7   1   8       45.98       56.91      3.10 o 
  -6   1   8       38.10       46.19      2.42 o 
  -5   1   8        4.48        5.86      1.06 o 
  -4   1   8      199.78      220.84      5.86 o 
  -3   1   8      123.06      134.41      3.76 o 
  -2   1   8       74.37       80.65      2.96 o 
  -1   1   8      320.78      337.44      6.07 o 
   0   1   8       84.84       88.81      3.72 o 
   1   1   8      147.54      155.06      3.92 o 
   2   1   8      142.33      152.89      4.46 o 
   3   1   8        8.64        8.39      0.91 o 
   4   1   8       15.46       20.96      1.31 o 
   5   1   8       65.57       66.70      2.63 o 
  -7   2   8       19.63       19.68      1.29 o 
  -6   2   8       79.35       92.27      3.32 o 
  -5   2   8      124.25      143.85      4.56 o 
  -4   2   8       55.90       64.61      2.51 o 
  -3   2   8      230.24      249.50      5.15 o 
  -2   2   8        2.41        1.25      0.52 o 
  -1   2   8       45.92       45.24      2.25 o 
   0   2   8      201.22      201.54      4.68 o 
   1   2   8        2.49        2.67      0.81 o 
   2   2   8       14.19       14.47      1.45 o 
   3   2   8       60.45       50.39      2.10 o 
   4   2   8        1.66        3.05      0.57 o 
   5   2   8        6.36        5.26      1.27 o 
  -7   3   8       21.75       26.78      2.46 o 
  -6   3   8        2.30        1.79      0.61 o 
  -5   3   8      108.30      110.22      4.49 o 
  -4   3   8        1.43        1.89      0.54 o 
  -3   3   8       17.18       18.48      1.17 o 
  -2   3   8       55.85       53.47      2.43 o 
  -1   3   8        8.88       10.17      0.90 o 
   0   3   8       20.68       21.27      1.32 o 
   1   3   8        3.62        2.76      0.61 o 
   2   3   8       68.00       74.49      3.32 o 
   3   3   8       18.67       19.43      2.25 o 
   4   3   8        1.43        1.54      0.51 o 
   5   3   8       41.38       43.47      3.13 o 
  -7   4   8       25.56       20.32      2.13 o 
  -6   4   8       21.81       25.24      2.74 o 
  -5   4   8       33.56       33.03      2.04 o 
  -4   4   8       41.28       44.09      2.07 o 
  -3   4   8      132.83      138.98      3.13 o 
  -2   4   8       23.04       25.38      1.40 o 
  -1   4   8       15.63       17.34      1.03 o 
   0   4   8       66.29       71.60      3.42 o 
   1   4   8        3.16        4.14      0.75 o 
   2   4   8        0.06       -0.55      0.55 o 
   3   4   8        3.39        3.83      0.89 o 
   4   4   8        4.52        6.69      1.45 o 
   5   4   8        4.77        4.61      1.11 o 
  -7   5   8       30.69       29.41      2.30 o 
  -6   5   8       10.31        6.98      1.45 o 
  -5   5   8       28.05       24.40      1.74 o 
  -4   5   8        6.76       10.08      0.99 o 
  -3   5   8       20.12       16.10      1.30 o 
  -2   5   8        8.65        9.85      0.79 o 
  -1   5   8        0.30        1.18      0.63 o 
   0   5   8        0.11        0.44      0.36 o 
   1   5   8        2.66        5.62      0.88 o 
   2   5   8        3.51        2.56      1.06 o 
   3   5   8        6.00        5.90      1.03 o 
   4   5   8        8.18        6.66      1.44 o 
   5   5   8        0.03       -0.72      0.72 o 
  -6   6   8       21.46       20.72      2.19 o 
  -5   6   8       17.61       18.13      2.23 o 
  -4   6   8       16.49       12.11      1.03 o 
  -3   6   8       23.48       23.94      1.56 o 
  -2   6   8        0.15       -0.43      0.47 o 
  -1   6   8       16.55       12.80      1.00 o 
   0   6   8        8.20       10.25      0.88 o 
   1   6   8        0.78        0.56      0.43 o 
   2   6   8        1.60        1.61      0.51 o 
   3   6   8        1.00       -0.16      0.67 o 
   4   6   8        6.95        9.03      1.50 o 
  -6   7   8        4.95        4.88      1.25 o 
  -5   7   8        5.16        6.40      1.04 o 
  -4   7   8        1.47        0.55      0.41 o 
  -3   7   8       71.72       72.94      4.34 o 
  -2   7   8       12.97       14.44      1.47 o 
  -1   7   8       37.04       36.20      1.62 o 
   0   7   8       24.27       21.27      1.21 o 
   1   7   8        0.61        1.05      0.57 o 
   2   7   8       55.17       56.65      2.85 o 
   3   7   8        1.04        3.77      1.25 o 
   4   7   8        0.02        0.02      0.59 o 
  -5   8   8        0.15        0.25      0.41 o 
  -4   8   8        1.24        1.66      0.51 o 
  -3   8   8        0.12        0.22      1.46 o 
  -2   8   8        1.75        1.12      0.44 o 
  -1   8   8       53.47       48.51      2.01 o 
   0   8   8       49.74       45.51      1.87 o 
   1   8   8        4.70        6.56      1.06 o 
   2   8   8        4.15        3.57      1.18 o 
   3   8   8       13.84       16.99      2.09 o 
  -4   9   8        1.79        0.94      0.48 o 
  -3   9   8       11.34        7.02      0.88 o 
  -2   9   8        4.69        1.97      0.43 o 
  -1   9   8        3.46        4.91      0.64 o 
   0   9   8        1.48        0.77      0.54 o 
   1   9   8        9.20        8.66      1.11 o 
   2   9   8        3.28        5.80      1.33 o 
  -3  10   8       78.37       72.65      6.20 o 
  -2  10   8        6.58        6.17      0.69 o 
  -1  10   8        3.52        3.05      0.46 o 
   0  10   8       57.31       61.43      3.35 o 
   1  10   8        0.71        0.57      0.56 o 
  -6   1   9       20.97       24.54      1.42 o 
  -5   1   9        0.03        0.05      0.36 o 
  -4   1   9       14.07       16.01      1.47 o 
  -3   1   9       13.59       14.84      1.47 o 
  -2   1   9       46.52       45.52      2.59 o 
  -1   1   9        0.62        1.25      0.68 o 
   0   1   9       63.44       61.56      4.23 o 
   1   1   9        5.78        3.44      1.01 o 
   2   1   9        9.16       10.04      1.54 o 
   3   1   9       56.68       49.82      1.67 o 
  -6   2   9        1.56        1.04      0.40 o 
  -5   2   9        2.43        1.85      0.51 o 
  -4   2   9        2.20        2.44      0.85 o 
  -3   2   9        1.94        3.09      0.54 o 
  -2   2   9        0.29        0.36      0.35 o 
  -1   2   9       23.08       21.89      1.43 o 
   0   2   9       13.47       10.73      1.19 o 
   1   2   9        0.02       -0.74      0.74 o 
   2   2   9        0.34        0.00      0.35 o 
   3   2   9        0.23        0.15      0.28 o 
  -6   3   9        0.56        0.43      0.55 o 
  -5   3   9       79.32       81.71      4.95 o 
  -4   3   9       13.38       13.33      1.84 o 
  -3   3   9       89.96       89.17      2.61 o 
  -2   3   9        1.44        1.37      0.29 o 
  -1   3   9       15.91       15.24      1.74 o 
   0   3   9       32.99       32.83      2.85 o 
   1   3   9        0.57        0.64      0.54 o 
   2   3   9       10.73       10.56      1.10 o 
   3   3   9        0.54        0.95      0.37 o 
  -6   4   9       10.84        8.79      0.81 o 
  -5   4   9       25.32       21.12      1.32 o 
  -4   4   9        0.23       -0.33      0.43 o 
  -3   4   9       22.94       21.72      1.27 o 
  -2   4   9       19.18       18.77      1.03 o 
  -1   4   9       24.54       26.13      1.89 o 
   0   4   9        1.82        2.37      0.89 o 
   1   4   9        4.37        5.00      0.70 o 
   2   4   9       11.78       11.82      1.14 o 
   3   4   9        0.90        0.53      0.40 o 
  -5   5   9       51.47       41.64      1.77 o 
  -4   5   9       19.82       20.34      1.36 o 
  -3   5   9       90.61       88.50      2.67 o 
  -2   5   9       24.77       23.82      1.26 o 
  -1   5   9        0.02        0.62      0.53 o 
   0   5   9       42.76       41.88      3.11 o 
   1   5   9       38.69       39.99      2.25 o 
   2   5   9        1.14        1.06      0.47 o 
  -4   6   9       61.32       55.47      2.76 o 
  -3   6   9        0.51        0.49      0.52 o 
  -2   6   9       22.13       18.80      1.45 o 
  -1   6   9      101.83      101.02      3.50 o 
   0   6   9        3.87        4.62      1.14 o 
   1   6   9       32.57       29.00      2.33 o 
  -3   7   9       37.80       31.79      1.49 o 
  -2   7   9      120.84      104.89      2.71 o 
  -1   7   9        0.13        1.46      0.87 o 
  -2   8   9       20.47       26.05      2.24 o 
  -1   8   9       21.81       21.63      2.06 o 
  -4   0  10        0.15        0.24      0.52 o 
  -3   0  10       95.28      107.73      4.35 o 
  -2   0  10       79.36       91.59      3.70 o 
  -1   0  10        5.23        4.05      0.93 o 
   0   0  10       88.60       97.49      3.99 o 
   1   0  10       20.24       20.99      1.77 o 
  -3   1  10        1.59        1.95      0.52 o 
  -2   1  10       30.89       34.15      1.97 o 
  -1   1  10       57.41       61.73      2.27 o 
   0   1  10       13.55       12.39      1.04 o 
   1   1  10       22.40       23.58      1.93 o 
  -3   2  10        3.57        3.85      0.89 o 
  -2   2  10       55.43       48.98      2.84 o 
  -1   2  10        1.41        0.96      0.57 o 
   0   2  10       19.14       25.77      2.07 o 
  -1   3  10       42.40       45.69      2.60 o 
   0   3  10        3.21        4.21      0.90 o 
                                                 
